# Supplementary material for: A smart adhesive Janus hydrogel for non-invasive cardiac repair and tissue adhesion prevention
Source: Nat Commun. 2022 Dec 12;13:7666. doi: 10.1038/s41467-022-35437-5 (PMC9744843; doi:10.1038/s41467-022-35437-5)
Supplement: Supplementary file 12 — Source Data [file 41467_2022_35437_MOESM12_ESM.xlsx]

## Sheet: Fig.2b-c
Fig.2b	CPA		CPAM		CPAMC			Fig.2c	CPA	CPAM	CPAMC
	0.02144	0.01133	0.09952	0.2293	0.00129	0.0306			122.57	227.79	43.887
	0.92748	0.52332	1.00801	0.2406	0.00262	0.03277			173.18	223.95	46.693
	1.36927	0.64444	1.67981	0.52561	0.30146	0.10316			174.83	221.59	44.405
	2.59247	1.10661	2.92531	0.94808	1.03968	0.33762
	3.79173	1.6619	4.10142	1.46139	1.03905	0.10147
	4.97969	2.2172	5.26133	1.9747	1.61364	0.0067
	6.17182	2.77249	6.45764	2.48802	3.11915	0.55407
	7.37774	3.32779	7.65394	3.12641	4.26307	0.49283
	8.58367	3.88308	8.85025	3.87489	5.40779	0.55023
	9.7896	4.44551	10.0465	4.62337	6.59526	0.74779
	10.9955	5.26346	11.2429	5.37185	7.89905	0.94535
	12.2014	6.08142	12.4384	6.12033	9.29484	1.14292
	13.4074	7.67779	13.6339	8.04747	10.5736	1.34048
	14.6133	8.39304	14.8293	9.26226	11.618	1.53804
	15.8192	9.10829	16.0247	10.477	12.8299	1.73561
	17.0252	9.82353	17.2201	11.6918	14.0419	1.93317
	18.2311	10.5388	18.4155	12.9066	15.2539	2.13073
	19.437	11.254	19.6152	14.1214	16.4752	2.3283
	20.6429	11.9693	20.8154	15.3362	17.7116	2.52586
	21.8488	12.6845	22.0157	16.551	18.9481	2.72342
	23.0548	13.3998	23.216	17.8928	20.1846	2.92099
	24.2607	14.5857	24.4163	19.9309	21.421	3.11855
	25.4666	15.8995	25.6166	21.9691	22.6575	3.31611
	26.6726	17.2134	26.8168	24.0072	23.894	3.51368
	27.8785	18.5273	28.0171	26.0453	25.1304	3.71124
	29.0844	19.8411	29.2174	28.0835	26.3669	3.9088
	30.2903	21.155	30.4176	30.4097	27.6033	4.10637
	31.4963	22.8239	31.6179	33.1061	28.8398	4.42395
	32.7022	24.5472	32.8182	35.8025	30.0763	4.93988
	33.9081	26.2704	34.0185	38.499	31.3127	5.45581
	35.114	27.9936	35.2188	41.2329	32.5492	5.97174
	36.32	30.0652	36.419	44.7394	33.7857	6.48767
	37.5259	32.3435	37.6193	48.246	35.0221	7.0036
	38.7318	34.6218	38.8196	51.7526	36.2586	7.51953
	39.9377	36.9	40.0198	55.6711	37.4951	8.03546
	41.1429	39.5487	41.2201	60.3108	38.7315	8.55139
	42.3464	42.508	42.4204	64.9505	39.968	9.06732
	43.5499	45.4673	43.6207	69.5903	41.2045	9.58325
	44.7534	48.7892	44.838	75.2733	42.4409	10.0992
	45.9569	52.3095	46.0879	81.2946	43.6774	10.9385
	47.1604	56.1382	47.2871	87.3158	44.9138	12.2125
	48.3639	60.7508	48.4862	93.4048	46.1503	13.4865
	49.5674	65.4002	49.6853	100.084	47.3868	14.7606
	50.7709	70.6542	50.8845	107.178	48.6232	16.0346
	51.9744	77.0805	52.0836	114.786	49.8597	17.3086
	53.1779	83.8373	53.2827	123.437	51.0962	20.0855
	54.3814	90.9426	54.4818	132.526	52.3326	22.3305
	55.58	98.3478	55.681	142.776	53.5549	24.5755
	56.7787	108.444	56.8801	153.317	54.7749	26.8206
	57.9773	119.821	58.0792	165.166	55.9949	29.4364
	59.2418	131.451	59.2784	178.04	57.2149	32.3731
	60.0327	137.87	60.0057	185.868	58.4349	35.1677
	59.5834	129.931	59.2522	166.798	59.3655	37.9478
	58.3893	113.264	58.099	148.88	59.8108	39.0333
	57.1951	101.347	56.8972	133.33	60.0209	37.4505
	55.9983	92.2654	55.6955	119.69	59.4939	33.4026
	54.7948	83.3001	54.4938	108.873	58.1224	26.7377
	53.5912	76.2028	53.292	98.9748	56.8892	22.6144
	52.3876	69.1758	52.0903	90.708	55.656	18.4911
	51.1841	63.563	50.8885	82.9822	54.4228	16.1667
	49.9805	58.2592	49.6868	77.2429	53.1897	14.1395
	48.777	53.9672	48.4851	71.584	51.9565	12.1124
	47.5734	49.6752	47.2833	66.1619	50.7233	10.0852
	46.3698	46.0551	46.0816	61.3396	49.4901	9.06297
	45.1663	42.5542	44.8794	56.5172	48.257	8.22523
	43.9624	39.4281	43.6769	52.0365	47.0238	7.3875
	42.7565	36.529	42.4743	48.305	45.7906	6.54976
	41.5507	33.6731	41.2718	44.5735	44.5574	5.71203
	40.3448	31.2315	40.0693	41.0953	43.3275	4.89336
	39.139	28.79	38.8667	38.1769	42.1023	4.52753
	37.9365	27.1258	37.6638	35.2584	40.877	4.1617
	36.7349	25.1316	36.4609	32.3399	39.6517	3.79588
	35.5333	23.1373	35.2581	29.8238	38.4264	3.43005
	34.3317	21.3603	34.0552	27.6177	37.2012	3.06422
	33.1302	19.7509	32.8523	25.4117	35.9759	2.69839
	31.9338	18.1415	31.6491	23.2057	34.7428	2.33257
	30.7465	16.6559	30.4412	20.9997	33.5088	1.96674
	29.5555	15.2821	29.2333	19.9036	32.2748	1.60091
	28.3488	13.9082	28.0253	18.2863	31.0408	1.23509
	27.1421	12.5344	26.8203	16.669	29.8068	1.05154
	25.9354	11.4106	25.6216	15.0517	28.5728	0.92979
	24.7287	10.423	24.4228	13.4344	27.3388	0.80803
	23.522	9.43545	23.224	11.8413	26.1047	0.68628
	22.3153	8.44786	22.0252	10.6907	24.8707	0.56452
	21.1086	7.46028	20.8265	9.54011	23.6367	0.44277
	19.9019	6.85666	19.6277	8.38953	22.4024	0.32101
	18.6952	6.18089	18.4289	7.23895	21.1673	0.19926
	17.4885	5.53265	17.2301	6.08837	19.9323	0.07751
	16.2818	4.88868	16.0314	4.93779	18.6972	-0.04425
	15.0751	4.24487	14.8326	3.78721	17.4622	-0.166
	13.8405	3.60106	13.6338	2.83367	16.2271	-0.28776
	12.6157	2.95725	12.4364	2.06711	14.992	-0.40951
	11.411	2.31343	11.2425	1.30054	13.757	-0.53127
	10.2063	1.66962	10.0486	0.53397	12.5219	-0.65302
	9.00163	1.06791	8.8547	-0.23259	11.2869	-0.77477
	7.80455	0.66846	7.65849	-0.99916	10.0518	-0.89653
	6.60925	0.26902	6.46012	-1.5692	8.81675	-1.01828
	5.41394	-0.13042	5.26174	-1.58311	7.58169	-1.14004
	4.21864	-0.52391	4.06337	-1.59701	6.34664	-1.26179
	3.01871	-0.89078	2.865	-1.61092	5.11158	-1.38355
	1.81777	-0.99889	1.70762	-1.62482	3.87652	-0.29615
	0.96175	-1.19353	1.00326	-1.63873	2.64146	-0.37401
	1.69979	-0.93604	1.98283	-0.09248	1.60821	-0.45187
	2.87916	-0.32967	3.15164	-0.03728	0.91726	-0.52972
	4.07738	0.27669	4.345	0.01792	1.14307	-0.67453
	5.31695	0.88306	5.5391	0.1874	2.29633	-0.90181
	6.57729	1.48942	6.73319	1.15641	3.50833	-1.00231
	7.78338	2.09579	7.93055	2.12542	4.72569	-0.96481
	8.98947	2.70215	9.13099	3.09443	5.94305	-0.78444
	10.1956	3.30852	10.3314	4.06344	7.16351	-0.60407
	11.4016	3.91488	11.5319	5.03246	8.39867	-0.4237
	12.6077	4.52125	12.7323	6.00147	9.63382	-0.24333
	13.8138	5.12761	13.9328	6.97048	10.869	-0.06296
	15.0199	5.91223	15.1332	7.93949	12.1041	0.11741
	16.226	6.7221	16.3337	8.9085	13.3393	0.29778
	17.4321	7.53197	17.5341	9.87751	14.5744	0.47815
	18.6382	8.34185	18.7346	10.9189	15.8096	0.65852
	19.8442	9.15172	19.935	12.385	17.0448	0.65113
	21.0503	9.9616	21.1355	13.8512	18.2799	-0.00919
	22.2564	10.9309	22.3359	15.3174	19.5151	0.34734
	23.4625	12.1037	23.5364	16.7836	20.7502	0.70386
	24.6686	13.2765	24.7368	18.2497	21.9854	1.06038
	25.8747	14.4492	25.9373	19.7159	23.2205	1.41691
	27.0808	15.622	27.1377	21.1821	24.4557	1.77343
	28.2869	16.7948	28.3386	23.1589	25.6908	2.12996
	29.493	18.3897	29.5396	25.2149	26.926	2.48648
	30.699	20.1612	30.7406	27.2708	28.1611	2.843
	31.7585	21.9047	31.9416	29.3268	29.3963	3.19953
	32.9636	23.6483	33.1426	31.7122	30.6315	3.55605
	34.1687	25.3919	34.3436	34.3564	31.8666	3.91258
	35.3737	27.1355	35.5446	37.0006	33.1018	4.2691
	36.5788	29.0839	36.7456	39.6448	34.3369	4.62562
	37.7838	31.3612	37.9466	42.3664	35.5721	4.98215
	38.9889	33.6384	39.1476	45.7222	36.8072	5.33867
	40.1939	35.9157	40.3486	49.078	38.0424	5.6952
	41.399	38.6209	41.5513	52.4337	39.2775	6.05172
	42.6041	41.4571	42.7547	56.3307	40.5127	6.40824
	43.8091	44.2932	43.9581	60.5072	41.7479	9.39576
	45.0142	47.5715	45.1615	64.6838	42.983	10.2904
	46.2192	51.4981	46.3648	69.2439	44.2182	11.185
	47.4918	55.6638	47.5679	74.699	45.4533	12.0796
	48.6997	59.8295	48.7683	80.154	46.6885	12.9742
	49.9076	64.3725	49.9687	87.2205	47.9236	13.8689
	51.1155	69.1118	51.1691	94.1343	49.1588	15.2865
	52.3235	74.8321	52.3695	101.894	50.3939	17.0125
	53.5314	81.9294	53.5699	110.297	51.6291	18.7386
	54.7393	89.215	54.7703	120.01	52.8643	20.4647
	55.9472	97.4454	55.9707	131.17	54.0994	22.7416
	57.1619	106.573	57.1711	143.456	55.3346	25.3707
	58.4104	117.663	58.3716	158.66	56.5697	28.1349
	59.6041	129.63	59.5947	176.904	57.8049	31.758
	60.2909	137.6	59.9915	179.412	59.04	35.9873
	59.428	126.168	58.9565	160.07	59.6636	37.7788
	58.2365	110.906	57.7808	141.336	60.1143	37.9157
	57.0449	99.4235	56.5866	127.595	59.8937	36.4089
	55.8507	89.101	55.3924	116.423	58.8935	30.4483
	54.6535	80.7903	54.1981	106.52	57.6651	25.2775
	53.4563	73.4395	53.0039	96.9777	56.2673	20.8857
	52.2591	67.2312	51.8051	89.0816	55.0304	18.5243
	51.0609	61.4525	50.6041	81.8822	53.7934	16.1629
	49.8524	56.7897	49.4032	75.2792	52.5565	13.8016
	48.6439	52.2765	48.2022	69.7173	51.3195	11.6424
	47.4353	48.8075	47.0012	64.4427	50.0826	10.662
	46.2267	45.0454	45.8003	59.6206	48.8456	9.68154
	45.0182	41.7544	44.5993	55.239	47.6087	8.7011
	43.8096	38.9935	43.3983	51.232	46.3717	7.72066
	42.6011	36.1817	42.1973	47.2389	45.1348	6.74021
	41.3925	33.3699	40.9964	43.9132	43.8978	5.75977
	40.184	30.8697	39.7954	40.5874	42.6609	5.32345
	38.9754	28.5603	38.5944	37.4209	41.4239	4.93665
	37.7688	26.3649	37.3403	34.8414	40.187	4.54985
	36.4687	24.4897	36.1417	32.2619	38.95	4.16305
	35.2618	22.6146	34.9431	29.6824	37.7131	3.77626
	34.055	20.7394	33.7445	27.3174	36.4761	3.38946
	32.8481	19.1573	32.5459	25.3456	35.2392	3.00266
	31.6413	17.6699	31.3473	23.3737	34.0022	2.61587
	30.4345	16.1824	30.1487	21.4018	32.7653	2.22907
	29.2276	14.8096	28.9501	19.43	31.5283	2.04385
	28.0208	13.6237	27.7517	17.7413	30.2914	1.86933
	26.8139	12.4378	26.5534	16.2085	29.0544	1.69482
	25.6071	11.2519	25.3551	14.6758	27.8175	1.5203
	24.4002	10.0607	24.1567	13.143	26.5805	1.34578
	23.1934	8.76047	22.9584	11.6103	25.3436	1.17127
	21.9866	8.37878	21.7601	11.1	24.1066	0.99675
	20.7798	7.52788	20.5617	10.0334	22.8697	0.82223
	19.5729	6.67698	19.3631	8.97069	21.6327	0.64772
	18.3661	5.90357	18.1644	7.908	20.3958	0.4732
	17.1593	5.19006	16.9658	6.8453	19.1588	0.29868
	15.9525	4.47655	15.7672	5.78261	17.9219	0.12417
	14.7516	3.76304	14.5686	4.71991	16.6849	-0.05035
	13.549	3.04953	13.37	3.91714	15.448	-0.22487
	12.3432	2.33602	12.1713	3.21709	14.211	-0.39938
	11.1374	1.75861	10.9742	2.51705	12.9741	-0.5739
	9.93165	1.20188	9.77847	1.817	11.7337	-0.74842
	8.72586	0.64515	8.58271	1.11695	10.4926	-0.83924
	7.52007	0.61452	7.38695	0.41691	9.25143	-0.9068
	6.31428	0.10939	6.19119	0.01532	8.01031	-0.97436
	5.10849	-0.38545	4.99543	-0.306	6.76918	-1.04192
	3.9027	-0.78802	3.79967	-0.62731	5.52806	-1.10947
	2.6969	-1.19058	2.60391	-0.94863	4.28788	-1.17703
	1.49111	-1.59315	1.43941	-1.26994	3.12921	-1.24459
	0.92893	-1.95945	1.06817	-0.64795	1.97054	-1.31215
	1.95135	-0.36508	2.2185	-0.55187	1.09906	-1.3797
	3.11733	0.13255	3.4018	0.12456	0.92651	-1.44726
	4.31899	0.63018	4.60096	0.80098	1.44826	-0.73894
	5.52066	1.12781	5.80012	1.47741	2.82339	0.00707
	6.72232	1.62544	6.99927	2.15383	3.92459	0.19959
	7.91908	2.12307	8.19843	2.83026	5.07796	0.39212
	9.11125	2.6207	9.39759	3.50668	6.27848	0.58465
	10.3034	3.19827	10.5968	4.1831	7.55765	0.77717
	11.4956	3.82051	11.7959	4.85953	8.83681	0.9697
	12.6986	4.44275	12.9951	5.53595	10.1001	1.16223
	13.9027	5.06499	14.1942	6.40684	11.3374	1.35475
	15.1067	5.68723	15.3934	7.52659	12.5747	1.54728
	16.3108	6.30947	16.5925	8.64634	13.812	1.7398
	17.5148	7.02223	17.7917	9.76609	15.0493	1.93233
	18.7188	8.00348	18.9908	10.8858	16.2867	2.12486
	19.9228	8.98473	20.19	12.0056	17.524	2.31738
	21.1268	9.96599	21.3903	13.1253	18.7613	2.50991
	22.3308	10.9472	22.5921	14.6381	19.9986	2.70244
	23.5348	11.9285	23.7939	16.2617	21.2359	2.89496
	24.7388	12.9098	24.9956	17.8854	22.4732	3.08749
	25.9428	14.1401	26.1974	19.5091	23.7106	3.28001
	27.1468	15.5434	27.3992	21.1328	24.9479	3.47254
	28.3508	16.9467	28.601	22.7565	26.1852	3.66507
	29.5547	18.3499	29.8027	24.8935	27.4225	3.85759
	30.7587	19.7532	31.0045	27.1375	28.6598	4.05012
	31.9627	21.1565	32.2063	29.3814	29.8971	4.24265
	33.1667	23.6434	33.4081	31.6254	31.1345	4.58221
	34.3707	25.4958	34.6098	33.8694	32.3718	5.12008
	35.5747	27.3482	35.8116	36.5379	33.6091	5.65795
	36.7787	29.2006	37.0156	39.6411	34.8464	6.19581
	37.9827	31.4594	38.2206	42.7443	36.0837	6.73368
	39.1867	33.813	39.4255	45.8475	37.321	7.27154
	40.3907	36.1667	40.6304	48.9508	38.5584	7.80941
	41.646	38.5203	41.8352	53.8387	39.7957	8.34727
	42.8521	41.5062	43.04	57.9115	41.033	8.88514
	44.0582	44.5433	44.2448	61.9843	42.2703	9.423
	45.2643	47.7361	45.4496	66.1558	43.5076	9.96087
	46.4704	51.2639	46.6544	71.1851	44.7449	10.7881
	47.6765	55.3961	47.8593	76.2145	45.9823	12.0412
	48.8826	59.6069	49.0617	81.8814	47.2196	13.2942
	50.0887	64.2511	50.2602	88.059	48.4569	14.5473
	51.2948	69.0753	51.4587	95.1544	49.6939	15.8004
	52.5079	74.968	52.6572	102.617	50.9305	17.0535
	53.7247	82.4607	53.8557	111.069	52.167	18.9138
	54.9414	89.8192	55.0541	121.825	53.4036	21.1084
	56.1582	98.0225	56.2527	132.794	54.6401	23.303
	57.403	107.675	57.4511	145.898	55.8767	25.817
	58.5878	118.478	58.6496	160.563	57.1132	28.9441
	59.7778	130.975	59.8481	177.866	58.3498	33.0539
	60.1207	135.626	59.9179	178.918	59.4343	36.7311
	59.1759	122.362	58.7598	155.773	59.959	38.5926
	57.9688	107.666	57.5596	138.171	60.1812	37.4538
	56.7665	96.755	56.3594	125.996	59.7381	35.3364
	55.5643	86.4634	55.1592	114.197	58.438	27.8807
	54.3621	78.9584	53.959	104.045	57.2722	23.8194
	53.1599	71.4534	52.7587	94.9731	56.0564	19.7581
	51.9577	66.5051	51.5585	87.4242	54.8405	17.0029
	50.7554	60.8202	50.3583	80.0477	53.6246	14.9934
	49.5532	56.1378	49.1581	73.5959	52.404	12.9839
	48.348	51.7195	47.9579	68.1419	51.1797	10.9744
	47.1422	47.7304	46.7577	63.3149	49.9554	9.72164
	45.9363	44.0716	45.5575	58.4879	48.7311	8.84486
	44.7304	40.7116	44.3573	53.8255	47.5067	7.96807
	43.5245	37.785	43.1571	50.0886	46.2806	7.09129
	42.3187	34.8585	41.9569	46.3518	45.0536	6.21451
	41.1128	32.2039	40.7567	42.6149	43.8266	5.33772
	39.907	29.7282	39.5565	40.4121	42.5996	4.81441
	38.7011	27.5188	38.3563	37.6285	41.3725	4.41864
	37.4952	25.3093	37.1561	34.845	40.1455	4.02287
	36.2894	23.3066	35.9559	32.0615	38.9185	3.62711
	35.0835	21.6877	34.7566	29.5544	37.6914	3.23134
	33.8776	20.0689	33.5575	27.3742	36.4306	2.83557
	32.6718	18.45	32.3584	25.1941	35.1531	2.4398
	31.4659	16.8311	31.1592	23.014	33.8756	2.20043
	30.26	15.874	29.9601	20.8762	32.6217	1.99236
	29.0542	14.6388	28.761	19.3101	31.3857	1.78428
	27.8483	13.4036	27.5619	17.744	30.1497	1.57621
	26.6424	12.1684	26.3627	16.1779	28.9138	1.36813
	25.4366	10.9331	25.1636	14.6118	27.6778	1.16005
	24.2307	9.98765	23.9636	13.0457	26.4418	0.95198
	23.0251	9.07475	22.763	11.5349	25.2059	0.7439
	21.8199	8.26779	21.5625	10.4605	23.9699	0.53583
	20.6146	7.46084	20.362	9.3862	22.7339	0.32775
	19.4094	6.65388	19.1614	8.31187	21.498	0.11967
	18.2041	5.84692	17.9609	7.23753	20.262	-0.0884
	16.9989	5.03997	16.7603	6.1632	19.0261	-0.29648
	15.7936	4.23301	15.5605	5.08887	17.7901	-0.50455
	14.5884	3.47719	14.3613	4.20095	16.5541	-0.51288
	13.3832	2.90054	13.1622	3.47102	15.3182	0.08889
	12.1779	2.32389	11.9629	2.74109	14.0822	0.00919
	10.9727	1.74724	10.7637	2.01115	12.8462	-0.0705
	9.76742	1.17059	9.56454	1.28122	11.6103	-0.1502
	8.56218	0.59394	8.36534	1.29204	10.3743	-0.22989
	7.35785	0.46842	7.16614	0.80284	9.13834	-0.30959
	6.16991	0.34231	5.96693	0.31364	7.90238	-0.38929
	4.98196	0.03961	4.76773	-0.17556	6.66641	-0.46898
	3.78549	-0.2631	3.56853	-0.62576	5.43045	-0.54868
	2.5879	-0.5658	2.36933	-0.84421	4.19449	-0.62837
	1.39031	-0.8685	1.20701	-1.06265	2.95852	-0.70807
	0.85585	-0.84	1.07932	-0.74497	1.75662	-0.78776
	1.99978	-0.48636	2.41866	-0.67274	1.13472	-0.86746
	3.23107	-0.37349	3.61352	0.0299	1.01963	-0.94716
	4.43571	0.07861	4.80839	0.73254	1.88754	0.48441
	5.64035	0.53071	6.00326	1.43517	3.13504	0.64766
	6.84499	0.98281	7.19898	2.13781	4.40426	0.81091
	8.04963	1.43491	8.39894	2.84044	5.64099	0.97416
	9.25427	1.88701	9.59891	3.54308	6.87771	1.13741
	10.4589	2.93969	10.7989	4.24572	8.11443	1.30066
	11.6636	3.63672	11.9988	4.94835	9.35116	1.46391
	12.8682	4.33375	13.1988	5.71814	10.5879	1.62716
	14.0728	5.03078	14.3988	6.76199	11.8246	1.79041
	15.2775	5.72781	15.5988	7.80584	13.0613	1.95366
	16.4821	6.42484	16.7987	8.84969	14.298	2.11691
	17.6868	7.12187	17.9987	9.89354	15.5348	2.28016
	18.8914	8.08448	19.1989	10.9374	16.7715	2.44341
	20.0911	9.06814	20.4006	11.9812	18.0082	2.60666
	21.2644	10.0518	21.6023	13.1535	19.2449	2.76991
	22.4644	11.0355	22.8039	14.7784	20.4817	2.93317
	23.6752	12.0191	24.0056	16.4032	21.7184	3.09642
	24.886	13.0028	25.2073	18.028	22.9551	3.25967
	26.0968	14.3305	26.409	19.6528	24.1918	3.42292
	27.3076	15.7145	27.6106	21.2776	25.4286	3.58617
	28.5184	17.0986	28.8123	22.9024	26.6653	3.92507
	29.7292	18.4827	30.014	24.8899	27.902	4.27626
	30.949	19.8668	31.2157	27.1384	29.1387	4.62744
	32.1756	21.9536	32.4259	29.3868	30.3755	4.97863
	33.4022	23.8257	33.6417	31.6353	31.6122	5.32981
	34.6143	25.6979	34.8576	33.8837	32.8489	5.681
	35.8205	27.57	36.0607	36.7434	34.0856	6.03218
	37.0267	29.4421	37.2606	39.8392	35.3223	6.38337
	38.2329	31.6279	38.4605	42.935	36.5591	6.73455
	39.4392	34.0152	39.6604	46.0308	37.7958	7.08574
	40.6454	36.4025	40.8602	49.1266	39.0325	7.58604
	41.8516	38.7899	42.0601	54.3275	40.2692	8.42574
	43.0578	41.7531	43.26	58.2546	41.5059	9.26544
	44.264	44.7365	44.4599	62.1818	42.7427	10.1051
	45.4703	47.7966	45.6597	66.6839	43.9794	10.9448
	46.6765	51.5598	46.8596	71.819	45.2161	11.7845
	47.8827	55.323	48.0595	76.9541	46.4528	12.6242
	49.0889	59.7351	49.2593	82.2634	47.6896	13.4639
	50.2951	64.5131	50.4592	88.8931	48.9263	14.8301
	51.5013	69.9881	51.6591	95.5227	50.163	16.6519
	52.7075	75.5789	52.859	103.598	51.3997	18.4737
	53.9138	82.2018	54.0588	112.273	52.6365	20.2955
	55.12	90.3251	55.111	122.712	53.8732	22.3398
	56.3262	99.2015	56.318	135.029	55.1099	24.9199
	57.5324	108.371	57.525	147.639	56.3466	27.5
	58.7386	120.212	58.7318	162.515	57.5834	31.2953
	59.9449	131.512	59.8716	177.739	58.8201	35.0552
	60.1116	134.351	59.7494	174.978	59.6061	37.473
	59.0308	119.368	58.5877	153.218	59.9834	38.6202
	57.7897	105.673	57.4095	136.131	60.0189	37.3963
	56.579	94.0294	56.2147	123.144	59.312	33.404
	55.3757	85.3829	55.016	110.804	58.0204	27.2141
	54.1725	77.0293	53.8173	101.446	56.7938	23.285
	52.9692	70.2318	52.5065	92.5113	55.5672	19.356
	51.7659	65.0322	51.3042	85.2284	54.3406	17.141
	50.5629	59.7644	50.1018	77.9985	53.114	15.1227
	49.3617	55.0256	48.8995	72.1402	51.8874	13.1044
	48.1606	50.7193	47.6971	67.1229	50.6608	11.0861
	46.9594	46.678	46.4948	62.2888	49.4297	10.1475
	45.7582	43.0814	45.2924	57.6096	48.1938	9.23217
	44.6129	39.8302	44.1354	53.0033	46.9578	8.31687
	43.4102	36.8303	42.9396	49.3377	45.7219	7.40158
	42.2075	34.0719	41.7437	45.672	44.4859	6.48628
	41.0049	31.3135	40.5479	42.0064	43.2499	5.91318
	39.6865	29.1045	39.3521	38.9856	42.014	5.41052
	38.4801	26.9774	38.1559	36.0512	40.778	4.90786
	37.2736	24.8502	36.9595	33.1168	39.542	4.40519
	36.0671	22.723	35.7631	31.3345	38.3061	3.90253
	34.8606	21.706	34.5667	29.0999	37.0701	3.39987
	33.6592	20.1422	33.3704	26.8652	35.8341	2.8972
	32.4689	18.5783	32.174	24.6305	34.6005	2.6929
	31.2785	17.0145	31.0082	22.3959	33.3668	2.49181
	30.0811	15.5408	29.8096	20.9379	32.1331	2.29072
	28.8739	14.3113	28.607	19.3417	30.8995	2.08963
	27.6666	13.0818	27.4045	17.7456	29.6658	1.88855
	26.4594	11.8523	26.2049	16.1494	28.4322	1.68746
	25.2521	10.6449	25.0056	14.5532	27.1985	1.48637
	24.0449	9.75858	23.8064	12.9571	25.9648	1.28528
	22.8376	8.87223	22.5375	11.6319	24.7312	1.0842
	21.6304	7.98588	21.3391	10.4742	23.4975	0.88311
	20.4231	7.09953	20.1408	9.31665	22.2645	0.68202
	19.2159	6.21318	18.9424	8.15904	21.0327	0.48093
	18.0087	5.32683	17.7441	7.00144	19.8008	0.27985
	16.8014	4.6127	16.5457	6.14717	18.5689	0.07876
	15.5942	3.91348	15.3474	5.35775	17.3371	-0.12233
	14.3869	3.21426	14.149	4.56833	16.1052	-0.32342
	13.1791	2.51504	12.9506	3.7789	14.8733	-0.5245
	11.9714	1.93866	11.7524	2.98948	13.6415	-0.5882
	10.7637	1.4498	10.5541	2.20006	12.4096	-0.61871
	9.55599	1.59027	9.35591	1.41064	11.1777	-0.64921
	8.34828	1.21391	8.15786	0.65565	9.94587	-0.67972
	7.14056	0.83755	6.96171	0.16876	8.71401	-0.71022
	5.93284	0.4612	5.76556	-0.31812	7.48214	-0.74072
	4.72513	0.08484	4.5694	-0.07177	6.25028	-0.77123
	3.51957	-0.29151	3.37325	-0.38966	5.01841	-0.80173
	2.31464	-0.66787	2.1771	-0.70756	3.78655	-0.83224
	1.10971	-0.76467	1.14157	-1.02545	2.55468	-0.86274
	1.07077	-0.82655	1.49819	-0.26987	1.5257	-0.89324
	2.29973	-0.62167	2.69683	0.27253	0.97207	-0.92375
	3.50438	-0.16951	3.89548	0.81493	1.3032	-0.7908
	4.70903	0.28266	5.09412	1.35733	2.29381	-1.49967
	5.91368	0.73482	6.29277	1.89973	3.51159	-1.37338
	7.11832	1.18699	7.49141	2.44213	4.72937	-1.24709
	8.32297	1.63915	8.69006	2.98453	5.94714	-1.1208
	9.52762	2.1166	9.88871	3.86013	7.16492	-0.99451
	10.7323	2.80441	11.0874	4.78501	8.3827	-0.86822
	11.9369	3.49222	12.286	5.70989	9.60753	-0.74194
	13.1416	4.18003	13.4846	6.63477	10.839	-0.61565
	14.3462	4.86784	14.6833	7.55965	12.0704	-0.48936
	15.5509	5.55564	15.8819	8.48453	13.3018	1.43524
	16.7555	6.24345	17.0806	9.40941	14.5332	1.69853
	17.9602	6.97019	18.2803	10.3343	15.7646	1.96183
	19.1648	7.96685	19.4801	11.4142	16.9961	2.22513
	20.3695	8.96352	20.6799	12.8147	18.2275	2.48842
	21.6437	9.96019	21.8796	14.2152	19.4589	2.75172
	22.8507	10.9569	23.0796	15.6157	20.6903	3.01502
	24.0577	11.9535	24.3407	17.0162	21.9217	3.27831
	25.2647	12.9502	25.5412	18.4167	23.1532	3.54161
	26.4717	14.9407	26.7417	20.027	24.3846	3.8049
	27.6787	16.3771	27.9422	21.9887	25.61	4.0682
	28.8857	17.8136	29.1427	23.9505	26.8254	4.3315
	30.0927	19.2501	30.3432	26.1081	28.0408	4.59479
	31.2993	20.6865	31.5437	28.5262	29.2562	4.85809
	32.5053	22.123	32.7442	30.9443	30.4783	5.12139
	33.7113	23.7851	33.9447	33.3625	31.7171	5.38468
	34.9173	25.7537	35.1452	35.7806	32.9559	5.64798
	36.1233	27.7222	36.3456	38.1987	34.1947	5.91127
	37.3293	29.6908	37.5461	40.886	35.4335	6.17457
	38.5353	31.6594	38.7466	44.2148	36.6723	6.43787
	39.7413	34.038	39.9471	47.5436	37.9111	7.12175
	40.9473	36.5581	41.1476	50.8725	39.1499	7.92792
	42.1533	39.0782	42.3481	54.2013	40.3887	8.73409
	43.3593	41.6911	43.5486	58.3894	41.6275	9.54026
	44.5653	44.9374	44.7491	62.662	42.8663	10.3464
	45.7713	48.1838	45.9496	66.9345	44.1052	11.1526
	46.9773	52.2137	47.1501	72.3351	45.344	11.9588
	48.1833	56.3042	48.3505	78.1805	46.5828	12.7649
	49.3893	60.4189	49.4168	84.0259	47.8216	13.9696
	50.5953	65.0156	50.6217	90.4004	49.0604	15.5278
	51.8013	70.3336	51.823	97.6533	50.2992	17.0861
	53.0073	76.2984	53.0243	105.333	51.538	18.6443
	54.2133	83.0145	54.2255	114.372	52.7768	20.5599
	55.4144	91.4114	55.4425	125.821	54.0156	22.8668
	56.6138	99.873	56.6463	137.152	55.2544	25.1737
	57.8131	110.119	57.8502	150.36	56.4932	28.2937
	59.0125	122.579	59.0625	166.155	57.732	32.9452
	59.8945	131.929	59.9915	178.488	58.9708	36.4637
	59.9244	131.377	59.488	168.931	59.5434	38.7042
	58.7655	115.629	58.3554	149.243	59.9625	39.5668
	57.5651	102.8	57.1255	133.827	59.8704	37.3448
	56.3647	91.7275	55.9252	119.676	58.8975	31.2596
	55.1644	82.82	54.7251	109.035	57.5869	25.0252
	53.964	75.2675	53.5249	98.7245	56.3209	22.0127
	52.762	68.2765	52.3246	90.8175	55.0844	19.0001
	51.5585	62.7658	51.1245	83.1529	53.8478	15.9875
	50.355	57.3769	49.9243	76.7078	52.6113	13.7883
	49.1515	53.5725	48.724	70.6509	51.3748	12.298
	47.9479	49.2859	47.5239	65.5054	50.1382	10.8078
	46.7444	45.508	46.3237	60.36	48.9017	9.31749
	45.5409	42.0424	45.1234	56.1946	47.6651	8.11769
	44.3374	38.7536	43.9233	52.2495	46.4286	7.37872
	43.1339	35.7211	42.7231	48.2629	45.192	6.63974
	41.8342	33.1457	41.5228	44.7793	43.9555	5.90077
	40.6287	30.6074	40.3227	41.4279	42.7189	5.16179
	39.4232	28.8195	39.1225	38.0765	41.4824	4.42281
	38.2176	26.8148	37.9222	35.3954	40.2459	3.83291
	37.0121	24.8101	36.722	32.7351	39.0093	3.47439
	35.8066	22.8054	35.5218	30.0748	37.7728	3.11587
	34.6011	21.1214	34.3216	27.4495	36.5362	2.75735
	33.3956	19.6069	33.1214	25.4943	35.2997	2.39883
	32.19	18.0923	31.9212	23.539	34.0632	2.04031
	30.9845	16.5778	30.721	21.5838	32.8266	1.68179
	29.779	15.0906	29.5208	19.6285	31.5901	1.32327
	28.5735	13.9389	28.3206	17.6733	30.3535	1.16615
	27.3679	12.7872	27.1204	17.1548	29.117	1.01063
	26.1624	11.6355	25.9248	15.7193	27.8804	0.85512
	24.9569	10.4839	24.7307	14.2838	26.6439	0.6996
	23.7514	9.48943	23.5366	12.8483	25.4074	0.54408
	22.5459	8.60298	22.3381	11.4127	24.1708	0.38856
	21.3403	7.71653	21.1386	10.0808	22.9343	0.23304
	20.1348	6.83008	19.9391	9.04956	21.6977	0.07753
	18.9293	5.94363	18.7396	8.01831	20.4612	-0.07799
	17.7257	5.09866	17.5402	6.98706	19.2246	-0.23351
	16.5239	4.46847	16.3454	5.95581	17.9881	-0.38903
	15.3222	3.83827	15.1517	4.99455	16.7516	-0.54455
	14.1205	3.20808	13.958	4.24522	15.515	-0.70007
	12.9188	2.57789	12.764	3.49589	14.2785	-0.23603
	11.717	1.94769	11.5659	2.74656	13.0419	-0.295
	10.5153	1.3883	10.3678	1.99723	11.8054	-0.35398
	9.31357	1.16575	9.16972	1.2479	10.5688	-0.41295
	8.11183	0.94321	7.97162	0.61048	9.33229	-0.47193
	6.90992	0.6017	6.67693	0.22857	8.09739	-0.5309
	5.70797	0.2488	5.47462	-0.15334	6.87093	-0.58987
	4.50601	-0.1041	4.27231	-0.53526	5.64446	-0.64885
	3.30406	-0.45699	3.07	-0.91717	4.418	-0.70782
	2.1021	-0.80989	1.89687	-1.29908	3.19153	-0.7668
	1.01499	-0.91266	0.99955	-1.44186	1.96507	-0.82577
	1.3444	-0.46938	1.72897	-1.04128	1.19436	-0.88475
	2.54124	-0.27246	2.88141	-0.44181	0.68863	-0.94372
	3.74731	0.12237	4.07765	0.15765	1.40122	-0.26719
	4.95339	0.51721	5.27389	0.75712	2.72642	0.51619
	6.15946	0.91204	6.47012	1.35659	3.90201	0.89862
	7.36553	1.30688	7.66403	1.95605	5.12171	1.088
	8.57161	1.85427	8.85643	2.55552	6.3414	1.27738
	9.77768	2.48598	10.0488	3.15499	7.56109	1.46676
	10.9838	3.11769	11.2412	4.0266	8.78079	1.65614
	12.1898	3.7494	12.4336	5.0021	10.0005	1.84552
	13.3959	4.38111	13.6328	5.97759	11.2312	2.03491
	14.602	5.01282	14.8326	6.95309	12.4628	2.22429
	15.808	5.64453	16.0324	7.92858	13.6943	2.41367
	17.0141	6.32226	17.2323	8.90407	14.9259	2.60305
	18.2202	7.27644	18.4321	9.87957	16.1575	2.79243
	19.4263	8.23062	19.6319	10.8551	17.3891	2.98181
	20.6323	9.1848	20.9159	12.2271	18.6206	3.1712
	21.8384	10.139	22.1155	13.7718	19.8541	3.36058
	23.0445	11.0931	23.315	15.3164	21.0889	3.54996
	24.2506	12.2258	24.5146	16.8611	22.3237	3.73934
	25.4566	13.4809	25.7142	18.4057	23.5585	3.92872
	26.7143	14.7361	26.9138	19.9504	24.7933	4.30987
	27.92	15.9912	28.1134	21.6893	26.0281	4.68715
	29.1181	17.2463	29.3129	23.8523	27.2629	5.06442
	30.3163	18.5684	30.5125	26.0153	28.4977	5.44169
	31.5145	20.2864	31.7121	28.1783	29.7325	5.81896
	32.7127	22.0043	32.9117	30.3413	30.9673	6.19623
	33.9101	23.7223	34.1112	32.5043	32.2021	6.5735
	35.1059	25.4403	35.3108	36.1201	33.4369	6.95077
	36.3017	27.1582	36.5104	39.05	34.6716	7.32804
	37.4974	30.2476	37.7099	41.98	35.9064	7.70531
	38.6932	32.5781	38.9095	44.9099	37.1412	8.08258
	39.8973	34.9086	40.1091	47.8399	38.376	8.45985
	41.1016	37.239	41.3087	51.6203	39.6108	8.83713
	42.3058	39.8258	42.5083	55.4245	40.8456	9.2144
	43.5101	42.8225	43.7078	59.2288	42.0804	10.1176
	44.7144	45.8192	44.9074	63.0528	43.3152	11.2071
	45.9187	49.0843	46.107	68.0931	44.55	12.2966
	47.123	52.6521	47.3066	73.1334	45.7848	13.3861
	48.3272	56.7667	48.5061	78.1738	47.0196	14.4756
	49.5315	61.1364	49.7057	84.7967	48.2544	15.5651
	50.7358	65.8967	50.9108	91.2278	49.4892	16.6547
	51.9401	71.077	52.116	98.6302	50.724	18.481
	53.1444	77.1577	53.3212	106.653	51.9588	20.4281
	54.3486	84.9529	54.5255	115.677	53.1936	22.3752
	55.5529	92.6002	55.7271	126.066	54.4284	24.4024
	56.7572	101.409	56.9286	138.558	55.6632	27.1496
	57.9615	111.761	58.1302	152.403	56.8979	30.2055
	59.1657	123.678	59.3318	168.097	58.1327	33.9955
	60.1517	133.65	60.0962	178.486	59.3341	37.7499
	59.6993	127.919	59.2665	163.255	59.7269	38.253
	58.4873	112.064	58.0586	143.165	60.1011	38.7561
	57.2854	99.418	56.8569	129.228	59.7509	36.1799
	56.0834	89.5282	55.6552	115.938	58.5355	30.4993
	54.8815	81.8745	54.4534	105.589	57.4225	26.0068
	53.6795	74.8509	53.2456	96.2358	56.2152	21.5143
	52.4776	67.8274	52.0316	87.8376	54.9916	18.509
	51.2756	62.2942	50.8248	81.9736	53.7681	16.6045
	50.0737	57.0799	49.6224	75.4036	52.5445	14.6999
	48.8718	52.6751	48.42	69.4283	51.321	12.7954
	47.6698	48.3683	47.2176	64.4506	50.0975	10.8908
	46.4735	44.7208	46.0152	59.6354	48.8739	9.7863
	45.2819	41.2464	44.8128	54.8202	47.6504	8.94882
	44.0778	38.1141	43.6104	51.0194	46.3921	8.11134
	42.8736	35.162	42.408	47.2235	45.1066	7.27387
	41.6695	32.514	41.2379	43.5765	43.8476	6.43639
	40.4653	30.2744	40.0426	40.4767	42.611	5.59891
	39.2664	28.2327	38.8472	37.3768	41.3745	4.859
	38.0689	26.191	37.6518	34.5169	40.138	4.49415
	36.8713	24.1493	36.4537	32.0126	38.9015	4.12929
	35.6737	22.2294	35.2538	29.5084	37.6649	3.76444
	34.4736	20.5634	34.0539	27.0042	36.4284	3.39959
	33.2703	18.8973	32.8539	25.0628	35.1919	3.03474
	32.067	17.3274	31.654	23.1224	33.9554	3.21083
	30.8636	16.0133	30.4541	21.182	32.7188	3.17143
	29.6603	14.6991	29.2542	19.2416	31.4823	2.94415
	28.4101	13.385	28.0543	17.3012	30.2458	2.71687
	27.2051	12.0708	26.8544	16.359	29.0093	2.48958
	26.0001	11.0627	25.6777	15.0005	27.7727	2.2623
	24.7951	10.0743	24.4947	13.6419	26.5362	2.03502
	23.5901	9.08594	23.2942	12.2833	25.2997	1.80774
	22.3851	8.09756	22.0937	10.9247	24.0632	1.58046
	21.1802	7.1523	20.8931	9.56614	22.8266	1.35318
	19.9752	6.39447	19.6926	8.40352	21.5901	1.1259
	18.7702	5.63665	18.492	7.438	20.3536	0.89862
	17.5662	4.87882	17.2915	6.47247	19.1171	0.67134
	16.3646	4.12099	16.091	5.50695	17.8805	0.53824
	15.1629	3.36317	14.8904	4.54143	16.644	0.46628
	13.9613	3.11984	13.6899	3.5759	15.4075	0.39432
	12.7596	2.62633	12.4846	2.73366	14.171	0.32236
	11.558	2.13282	11.3253	1.98527	12.9381	0.2504
	10.3563	1.95589	10.0495	1.36355	11.7083	0.17844
	9.15467	1.79385	8.8502	0.94703	10.4786	0.10648
	7.95329	1.37133	7.6509	0.53051	9.24879	0.03451
	6.75202	0.94716	6.45161	0.11399	8.01903	-0.03745
	5.55074	0.52299	5.25232	-0.30253	6.78927	-0.10941
	4.34947	0.09882	4.05303	-0.71904	5.55952	-0.18137
	3.04925	-0.14359	2.85374	-1.13556	4.32976	-0.25333
	1.87785	-0.30698	1.65444	-1.55208	3.1	-0.32529
	0.88673	-0.47037	0.93249	-0.66105	1.87024	-0.39725
	1.57449	-0.88119	1.94003	-0.61648	1.26328	-0.46921
	2.75208	-0.50386	3.09946	0.4025	1.01731	-0.54117
	3.94457	-0.10714	4.28334	1.12389	1.62315	-1.15473
	5.13706	0.28957	5.48217	1.84529	3.0299	-0.97172
	6.33431	0.68629	6.681	2.56669	4.29268	-0.78871
	7.54114	1.08301	7.87983	3.28808	5.55545	-0.6057
	8.74797	1.47972	9.07865	4.00948	6.817	-0.42269
	9.9548	2.11319	10.2775	4.73087	8.05385	-0.23968
	11.1616	2.78509	11.4761	5.45227	9.2907	-0.05667
	12.3685	3.45699	12.6704	6.17367	10.5275	0.12634
	13.5753	4.12888	13.8648	6.89506	11.7644	0.30935
	14.7821	4.80078	15.0591	7.84361	13.0013	0.49236
	15.989	5.47268	16.2534	9.04015	14.2381	0.67537
	17.1958	6.14458	17.4477	10.2367	15.4749	0.85838
	18.4026	7.54195	18.642	11.4332	16.7118	1.04139
	19.6095	8.56227	19.8451	12.6298	17.9487	1.22439
	20.8163	9.58259	21.0587	13.8263	19.1855	1.4074
	22.0231	10.6029	22.2723	15.0229	20.4224	0.54121
	23.23	11.6232	23.4814	16.2522	21.6592	1.01603
	24.4368	12.6435	24.6844	18.0693	22.896	1.49085
	25.6653	13.6639	25.8874	19.8864	24.1329	1.87018
	26.9011	15.0933	27.0905	21.7035	25.3697	2.22704
	28.1065	16.5313	28.2935	23.5206	26.6066	2.58391
	29.3118	17.9692	29.4965	25.3378	27.8435	2.94077
	30.5172	19.4072	30.6996	27.1615	29.0803	3.29763
	31.7225	20.8452	31.9024	29.5029	30.3172	3.65449
	32.9279	22.3681	33.1044	31.8443	31.554	4.01135
	34.1332	24.2544	34.3064	34.1857	32.7908	4.36821
	35.3386	26.1408	35.5084	36.5271	34.0277	4.72507
	36.5446	28.0271	36.7104	39.0952	35.2645	5.08193
	37.7565	29.9134	37.9124	42.1811	36.5014	5.43879
	38.9684	32.2531	39.1144	45.267	37.7383	5.79565
	40.1803	34.6692	40.3165	48.3529	38.9751	6.15251
	41.3923	37.0853	41.5659	51.4578	40.212	6.50937
	42.6042	40.2035	42.7764	55.3979	41.4488	8.89622
	43.8161	43.2803	43.9747	59.3381	42.6857	9.97255
	45.0272	46.3571	45.1731	63.2782	43.9225	11.0489
	46.2383	49.7774	46.3714	69.2434	45.1594	12.1252
	47.4494	53.3713	47.5655	74.1825	46.3962	13.2016
	48.6562	57.4068	48.7592	79.2223	47.633	14.2779
	49.8609	61.7867	49.9529	85.5979	48.8699	15.3542
	51.0655	66.7005	51.1465	92.0761	50.1067	16.8268
	52.2702	72.5218	52.3402	99.4761	51.3436	18.8679
	53.4748	79.2451	53.5339	107.251	52.5804	20.909
	54.6795	86.1058	54.7275	116.259	53.8173	22.9501
	55.8841	93.9224	55.9216	126.654	55.0541	25.3938
	57.0888	102.736	57.1202	138.413	56.291	28.4926
	58.2934	114.2	58.3188	153.875	57.5279	32.1139
	59.4981	126.687	59.5175	169.155	58.7647	36.066
	60.1232	133.858	60.0781	174.076	59.633	38.6933
	59.5297	124.74	58.9787	155.363	60.0106	40.3845
	58.3499	109.096	57.7775	138.679	60.215	39.2763
	57.1548	98.5416	56.5764	124.574	59.4879	34.8389
	55.9597	88.5036	55.3753	112.16	58.1063	28.4122
	54.7646	80.0914	54.1741	102.328	56.9483	23.9889
	53.5695	72.9614	52.9291	93.401	55.7946	19.5657
	52.3689	66.3348	51.7427	86.0663	54.571	17.4936
	51.1673	60.8933	50.5614	78.8881	53.3475	15.5095
	49.9657	55.9237	49.3597	72.5659	52.124	13.5254
	48.7642	51.5178	48.1579	66.805	50.9004	11.5414
	47.5626	47.319	46.9561	61.9473	49.6769	9.68423
	46.361	43.7284	45.7543	57.0896	48.4533	8.78861
	45.0312	40.861	44.5533	53.626	47.2298	7.89299
	43.8257	37.9922	43.3569	49.6174	45.7755	6.99737
	42.6202	35.1234	42.1605	46.0894	44.5389	6.10175
	41.4146	32.3674	40.9641	42.7529	43.3023	5.2909
	40.2091	29.8993	39.7678	39.4164	42.0657	4.83931
	39.004	27.6566	38.5711	36.4116	40.8291	4.38772
	37.8003	25.4802	37.3716	33.9075	39.5926	3.93614
	36.5966	23.677	36.172	31.4034	38.356	3.48455
	35.3929	21.8737	34.9725	28.8993	37.1194	3.03296
	34.1892	20.0705	33.7729	26.3988	35.8828	2.58138
	32.9929	18.4982	32.5734	24.4085	34.6462	2.12979
	31.7976	17.1288	31.3708	22.4182	33.4097	1.6782
	30.6023	15.7593	30.1577	20.8846	32.1731	1.3634
	29.4099	14.3898	28.9445	19.2872	30.9365	1.17742
	28.2145	13.0203	27.7452	17.6898	29.6999	0.99145
	27.0098	11.8261	26.5509	16.0924	28.4633	0.80547
	25.8051	10.8372	25.3566	14.495	27.2267	0.6195
	24.6003	9.84831	24.1623	13.148	25.9902	0.43352
	23.3956	9.23648	22.968	11.8668	24.7536	0.24755
	22.1909	8.44174	21.7737	10.5856	23.517	0.06157
	20.9861	7.64701	20.578	9.30446	22.2804	-0.12441
	19.7814	6.85228	19.38	8.02329	21.0438	-0.31038
	18.5767	6.05754	18.182	6.88591	19.8073	-0.49636
	17.3719	5.26281	16.984	5.9032	18.5707	-0.68233
	16.1672	4.46808	15.7873	4.92049	17.3341	0.00212
	14.9625	3.73814	14.5943	3.93778	16.0975	-0.05024
	13.7577	3.15606	13.4012	2.95507	14.8609	-0.1026
	12.553	2.57399	12.2081	2.72174	13.514	-0.15496
	11.3483	1.99191	11.0142	2.12464	12.3059	-0.20732
	10.1435	1.52859	9.82001	1.52755	11.1789	-0.25968
	8.93958	1.29599	8.62586	0.93127	9.94033	-0.31204
	7.73809	1.06338	7.43171	0.60428	8.72004	-0.3644
	6.53659	0.76146	6.23756	0.2773	7.49975	-0.41676
	5.3351	0.44901	5.04849	-0.04969	6.27947	-0.46912
	4.1336	0.13656	3.86692	-0.37667	5.05918	-0.52147
	2.93211	-0.17589	2.67998	-0.55493	3.83889	-0.57383
	1.73061	-0.48833	1.48987	-0.6059	2.6186	-0.62619
	0.91048	-0.53821	1.04638	-0.65687	1.57009	-0.67855
	1.69227	-0.48196	2.18517	0.28916	0.99744	-0.73091
	3.00161	-0.08659	3.39584	0.97391	1.08056	-0.51974
	4.21103	0.35523	4.60651	1.65867	2.17184	-1.4917
	5.42045	0.79704	5.81084	2.34342	3.40469	-1.30572
	6.62988	1.23885	7.01185	3.02818	4.63754	-1.11973
	7.8393	1.68066	8.21285	3.71293	5.8704	-0.93375
	9.04872	2.12248	9.41428	4.39769	7.10325	-0.74776
	10.2582	2.56429	10.6176	5.08244	8.3361	-0.56178
	11.4637	3.06725	11.8208	5.76719	9.56895	-0.37579
	12.6693	3.78729	13.0241	6.45195	10.8018	-0.18981
	13.8748	4.50734	14.1038	7.2683	12.0346	-0.00383
	15.0804	5.22739	15.3068	8.45548	13.2675	0.18216
	16.2859	5.94744	16.5099	9.64266	14.5003	0.36814
	17.4915	6.66749	17.7129	10.8298	15.7332	0.55413
	18.697	7.38754	18.9159	12.017	16.9661	0.74011
	19.9025	8.19559	20.1189	13.2042	18.1989	0.92609
	21.1202	9.29648	21.3219	14.3914	19.4323	1.11208
	22.3227	10.3974	22.5249	15.5786	20.667	1.29806
	23.5252	11.4983	23.7254	16.9461	21.9016	1.48405
	24.7277	12.5991	24.9257	18.7874	23.1363	1.67003
	25.9302	13.7	26.1259	20.6288	24.3709	1.85602
	27.1326	15.1459	27.3262	22.4701	25.6056	2.042
	28.3351	16.7521	28.5264	24.3115	26.8402	2.22798
	29.5376	18.2532	29.7266	26.1529	28.0748	2.41397
	30.7401	19.7544	30.9269	27.9942	29.3095	2.59995
	31.9426	21.2556	32.1271	30.2775	30.5441	3.13117
	33.145	22.7567	33.3273	32.6247	31.7788	3.66676
	34.3475	24.5212	34.5276	34.9718	33.0134	4.20235
	35.55	26.4332	35.7278	37.319	34.2481	4.73794
	36.7525	28.3452	36.928	39.9805	35.4827	5.27352
	37.955	30.2571	38.1283	43.0065	36.7174	5.80911
	39.1585	32.429	39.3285	46.0324	37.952	6.3447
	40.3639	34.977	40.5288	49.0584	39.1867	6.88029
	41.5692	37.525	41.729	52.4572	40.4213	7.41588
	42.7746	40.0729	42.9292	56.3739	41.656	7.95146
	43.9799	43.5627	44.1295	60.2906	42.8906	10.0326
	45.1853	46.876	45.3297	64.2073	44.1253	11.2584
	46.3906	50.1893	46.5299	68.9471	45.3599	12.4842
	47.596	53.947	47.7302	74.1295	46.5945	13.71
	48.8013	58.0463	48.9304	79.3119	47.8292	14.9359
	50.0067	62.4888	50.1307	85.389	49.0638	16.1617
	51.212	67.4306	51.3309	92.1492	50.2985	17.3875
	52.4174	73.0028	52.5311	99.3534	51.5331	18.9607
	53.6227	79.4651	53.7314	108.195	52.7678	21.3033
	54.8281	86.3953	54.9306	117.46	54.0024	23.646
	56.0334	95.4283	56.1291	128.016	55.2371	25.9886
	57.2445	104.745	57.3275	140.154	56.4717	29.4541
	58.4758	115.568	58.526	153.771	57.7064	33.1314
	59.7072	128.049	59.7245	168.87	58.941	37.8545
	60.1376	134.552	59.9398	170.442	59.6679	39.7556
	59.3655	122.287	58.7802	149.753	60.0685	40.2152
	58.1547	107.808	57.5956	132.955	59.8856	38.6243
	56.9439	95.6234	56.4021	121.834	58.7628	31.5745
	55.6837	86.1125	55.2085	109.578	57.6168	26.9992
	54.4785	78.0413	54.0152	100.161	56.3973	22.4239
	53.2734	70.7635	52.8222	91.0369	55.172	18.9665
	52.0682	64.7314	51.6288	83.7907	53.9467	16.7386
	50.863	59.0307	50.4353	76.7357	52.7214	14.5107
	49.6579	55.245	49.2418	70.7517	51.4961	12.2828
	48.4527	50.8053	48.0343	65.1182	50.2708	10.5448
	47.2475	46.873	46.8353	60.4458	49.0455	9.59075
	46.0423	43.3557	45.6362	55.7733	47.818	8.63672
	44.8371	39.8384	44.4372	51.626	46.5814	7.68269
	43.6319	37.0244	43.2382	48.1575	45.3449	6.72866
	42.4267	34.24	42.0392	44.7295	44.1083	5.77462
	41.2216	31.5008	40.8402	41.3016	42.8717	5.19934
	40.0164	29.1727	39.6393	38.2409	41.6352	4.70363
	38.8112	26.8845	38.4366	35.5485	40.3986	4.20793
	37.606	24.9962	37.2339	32.8561	39.1621	3.71222
	36.4008	23.108	36.0312	30.1637	37.9255	3.21651
	35.1625	21.2197	34.8281	28.0289	36.6889	2.72081
	33.9118	19.4322	33.625	26.1705	35.4524	2.2251
	32.7064	17.987	32.3894	24.2872	34.2158	1.88896
	31.5011	16.5418	31.2018	22.4038	32.9793	1.67769
	30.2957	15.0966	30.0137	20.5205	31.7427	1.46642
	29.0904	13.6514	28.8179	18.2943	30.5062	1.25516
	27.885	12.9303	27.6222	16.8451	29.2696	1.04389
	26.6796	11.851	26.4264	15.3959	28.0331	0.83262
	25.4743	10.7717	25.2306	13.9466	26.7965	0.62135
	24.2689	9.79691	24.0348	12.4974	25.5599	0.41008
	23.0636	9.21351	22.8391	11.0482	24.3234	0.19881
	21.8582	8.40185	21.6433	10.5991	23.0868	-0.01245
	20.653	7.59018	20.4475	9.57046	21.8503	-0.22372
	19.4483	6.77852	19.2518	8.54187	20.6137	-0.43499
	18.2437	5.96685	18.0603	7.51328	19.3772	-0.64626
	17.039	5.15519	16.7771	6.48469	18.1406	-0.85753
	15.8343	4.34352	15.5821	5.45609	16.9041	-1.0688
	14.6297	3.72443	14.3872	4.4275	15.6675	-0.27212
	13.425	3.13331	13.1922	3.57878	14.4309	-0.34055
	12.2203	2.54219	11.9951	2.85429	13.1944	-0.40898
	11.0157	1.95107	10.7969	2.32466	11.9578	-0.4774
	9.81099	1.35995	9.59863	1.79503	10.7213	-0.54583
	8.60688	0.76883	8.4004	1.26541	9.48471	-0.61426
	7.40916	0.64207	7.20217	0.73578	8.24816	-0.68269
	6.21144	0.55946	6.00394	0.30986	7.0116	-0.75112
	5.01371	0.28972	4.80571	-0.10984	5.77504	-0.81955
	3.81698	0.01997	3.60748	-0.52954	4.53849	-0.88798
	2.63188	-0.24978	2.40925	-0.94925	3.30193	-0.95641
	1.51228	-0.51952	1.2462	-1.36895	2.06537	-1.02484
	0.91655	-0.66894	1.19004	-0.97628	1.36936	-1.09327
	2.0378	-0.59641	2.41125	-1.36641	1.03953	-1.1617
	3.25441	-0.23899	3.56451	-0.591	1.62896	-2.1385
	4.45501	0.15949	4.76529	0.18441	2.80417	-1.67059
	5.6556	0.55797	5.96607	0.95982	4.02593	-1.20268
	6.8562	0.95645	7.16686	1.73523	5.24769	-0.73477
	8.0568	1.35493	8.36764	2.51065	6.46945	-0.36842
	9.24725	1.81946	9.56842	3.28606	7.69832	-0.11435
	10.4369	2.48283	10.7692	4.06147	8.93044	0.13971
	11.6265	3.1462	11.97	4.83688	10.1626	0.39378
	12.8217	3.80956	13.1708	5.61229	11.3947	0.64784
	14.0295	4.47293	14.3715	6.38771	12.6268	0.90191
	15.2374	5.1363	15.5723	7.16312	13.8589	1.15597
	16.4452	5.79967	16.7731	8.28788	15.091	1.41004
	17.6531	6.46777	17.9739	9.53963	16.3232	1.6641
	18.8609	7.49558	19.1747	10.7914	17.5553	1.91817
	20.0687	8.52338	20.3755	12.0431	18.7874	2.17223
	21.3	9.55118	21.5762	13.2949	20.0202	2.4263
	22.5346	10.579	22.7734	14.5466	21.2698	2.68037
	23.7439	11.6068	23.9584	15.7984	22.5193	2.93443
	24.9434	12.6346	25.1567	18.4981	23.7689	3.1885
	26.1428	13.8028	26.355	20.3818	25.0185	3.44256
	27.3423	15.2303	27.5533	22.2655	26.2651	3.69663
	28.542	16.6579	28.7517	24.1491	27.5068	3.95069
	29.7423	18.0855	29.95	26.0328	28.7484	4.20476
	30.9426	19.513	31.1483	27.9165	29.9901	4.45882
	32.1428	20.9406	32.3467	30.1857	31.2318	4.71289
	33.3431	23.1771	33.545	32.7509	32.4734	4.96695
	34.5428	25.1191	34.7433	35.3161	33.7151	5.22102
	35.7425	27.0612	35.9417	37.8813	34.9567	5.47508
	36.9422	29.0032	37.14	40.4466	36.1984	6.11804
	38.1418	30.9452	38.3393	43.0118	37.4672	6.8366
	39.3415	33.1748	39.5389	46.1239	38.7952	7.55516
	40.5412	35.6846	40.7385	49.273	40.0514	8.27372
	41.7408	38.1943	41.938	52.5049	41.284	8.99228
	42.9405	40.704	43.1376	56.6061	42.5166	9.71084
	44.1438	43.8222	44.3372	60.7073	43.7493	10.4294
	45.3475	46.945	45.5367	64.8085	44.9819	11.148
	46.5511	50.3715	46.7363	69.3082	46.2145	12.3091
	47.7548	54.2736	47.9359	74.6516	47.4471	13.693
	48.9584	58.3661	49.1354	79.995	48.6797	15.077
	50.162	63.1845	50.335	87.2274	49.9123	16.461
	51.3657	68.6932	51.5346	94.0212	51.145	17.845
	52.5693	74.422	52.7341	101.361	52.3776	20.0199
	53.773	80.9678	53.9337	109.455	53.6102	22.3845
	54.9766	88.2856	55.1328	119.012	54.8428	24.7491
	56.1802	96.6878	56.3317	129.431	56.0754	28.9532
	57.3839	106.089	57.5306	142.133	57.308	32.2641
	58.5875	118.795	58.7296	157.441	58.5406	36.5055
	59.7911	130.047	59.8474	170.932	59.4907	38.7693
	60.1264	133.716	59.7579	168.153	59.8824	40.9881
	59.0692	118.943	58.5707	146.896	60.1829	39.8763
	57.8665	104.7	57.3848	130.073	59.5101	36.7282
	56.6617	94.1034	56.1988	118.114	58.2583	29.3738
	55.4488	84.9201	55.0128	106.352	57.0229	24.9703
	54.236	77.0339	53.8268	97.2938	55.7876	20.5667
	53.0231	69.9846	52.5863	89.6817	54.5522	18.1033
	51.8103	63.9607	51.389	82.2309	53.3168	16.032
	50.6046	58.659	50.1917	75.6089	52.0815	13.9607
	49.4008	54.0155	48.9944	69.4622	50.8461	11.8894
	48.1984	49.5243	47.8018	64.3116	49.6107	10.0994
	46.9961	46.155	46.6095	59.3926	48.3754	9.21807
	45.7938	42.5641	45.4173	55.0389	47.14	8.33673
	44.5915	39.4603	44.225	51.12	45.9046	7.45539
	43.3891	36.3595	42.9443	47.201	44.6693	6.57405
	42.1864	33.6624	41.7497	43.7071	43.4339	5.69271
	40.9809	31.0766	40.555	40.5122	42.1985	4.81137
	39.7754	28.7893	39.3604	37.3173	40.9632	4.26578
	38.5699	26.502	38.1728	34.7186	39.7278	3.86887
	37.3643	24.3839	36.9873	32.2091	38.4924	3.47195
	36.1588	22.6219	35.7907	29.6995	37.2571	3.07504
	34.9533	20.8599	34.5927	27.19	36.0217	2.67813
	33.7478	19.5288	33.3947	24.7388	34.7863	2.28122
	32.5423	18.0891	32.1968	23.0179	33.551	1.8843
	31.3367	16.6495	30.9988	21.297	32.3156	1.5502
	30.1312	15.2098	29.8008	19.5761	31.0802	1.35951
	28.9257	13.948	28.6028	17.8553	29.8449	1.16883
	27.7202	12.7986	27.4049	16.1344	28.6095	0.97814
	26.5146	11.6491	26.2044	15.4721	27.3741	0.78746
	25.3091	10.4997	25.0062	14.1411	26.1388	0.59677
	24.1036	9.35021	23.8081	12.8101	24.9034	0.40608
	22.8981	8.51524	22.61	11.4791	23.668	0.2154
	21.6925	7.70393	21.4119	10.1481	22.4327	0.02471
	20.487	6.89263	20.2138	9.09136	21.1973	-0.16597
	19.2815	6.08132	19.0157	8.13471	19.9564	-0.35666
	18.076	5.27001	17.8176	7.17807	18.7099	-0.54734
	16.8704	4.45871	16.5234	6.22143	17.4634	-0.73803
	15.6649	3.77633	15.3238	5.26478	16.2169	-0.92871
	14.4594	3.2918	14.1242	4.30814	14.9757	-1.1194
	13.2531	2.80727	12.9246	3.53198	13.7362	-0.62362
	12.0469	2.32274	11.725	3.01117	12.4968	-0.67864
	10.8406	1.83821	10.5253	2.5445	11.2574	-0.73365
	9.6344	1.35368	9.32574	2.08668	10.0179	-0.78867
	8.42816	0.86915	8.12612	1.62885	8.77848	-0.84369
	7.22192	0.38462	6.92941	1.17103	7.53904	-0.89871
	6.01568	0.15372	5.73608	0.7132	6.2996	-0.95372
	4.80944	-0.02827	4.54274	0.25537	5.06016	-1.00874
	3.6032	-0.22144	3.34941	-0.20245	3.82073	-1.06376
	2.40498	-0.41461	2.15607	-0.66028	2.58129	-1.11878
	1.24847	-0.60777	1.1129	-0.86937	1.53282	-1.1738
	0.98485	-0.39971	1.46906	-1.64765	0.96507	-1.22881
	2.24388	-0.16797	2.65627	-0.97836	0.98684	-1.28383
	3.47255	0.06378	3.84348	-0.30907	2.24819	-0.26897
	4.67752	0.30629	5.03069	0.36023	3.483	-0.09446
	5.88249	0.87121	6.22132	1.02952	4.71781	0.08005
	7.08745	1.43613	7.42009	1.69881	5.95262	0.25456
	8.29287	2.00105	8.61886	2.3681	7.18742	0.42907
	9.50281	2.56597	9.81763	3.03739	8.42223	0.60358
	10.7127	3.13089	11.0164	3.70669	9.65704	0.77809
	11.9227	3.69581	12.2152	4.37598	10.8918	0.9526
	13.1326	4.26073	13.4139	5.34274	12.1266	1.12711
	14.3426	4.82565	14.6127	6.4237	13.3615	1.30162
	15.551	5.39057	15.8115	7.50466	14.5963	1.47613
	16.7571	6.20142	17.0102	8.58562	15.8311	1.65064
	17.9632	7.13145	18.209	9.66658	17.0659	1.82515
	19.1693	8.06147	19.4078	10.7476	18.3007	1.99966
	20.3754	8.9915	20.6049	11.8285	19.5355	2.17418
	21.5815	9.92153	21.783	14.3339	20.7703	2.34869
	22.7875	10.8515	22.9611	16.0234	22.0051	2.5232
	23.9936	11.8998	24.1533	17.726	23.2399	2.69771
	25.1997	13.1641	25.355	19.4287	24.4747	2.87222
	26.4058	14.4284	26.5568	21.1314	25.7095	3.04673
	27.6119	15.6927	27.7585	22.8341	26.9443	3.22124
	28.818	16.9569	28.9603	24.5368	28.179	3.39575
	30.024	18.2213	30.1621	26.2395	29.4137	3.91519
	31.23	19.7031	31.3638	28.6324	30.6484	4.4518
	32.4357	21.3928	32.5656	31.0355	31.8831	4.98842
	33.6414	23.0824	33.7674	33.4386	33.1178	5.52504
	34.8471	24.7721	34.9691	35.8417	34.3525	6.06166
	36.0528	26.4617	36.1732	38.2448	35.5872	6.59828
	37.2591	28.6651	37.4242	40.8274	36.8219	7.1349
	38.4655	30.9712	38.6205	43.9438	38.0566	7.67152
	39.6718	33.2773	39.8167	47.0603	39.2912	8.20813
	40.8782	35.5833	41.0129	50.1767	40.526	8.74475
	41.9345	38.6185	42.2091	53.7441	41.7606	9.28137
	43.1414	41.6234	43.4053	57.7579	42.9953	9.81799
	44.3483	44.6284	44.6016	61.7717	44.23	10.8741
	45.5552	47.7469	45.7978	65.7854	45.4647	12.1471
	46.7754	51.2499	46.994	70.6643	46.6994	13.4201
	48.0162	55.1222	48.1908	75.7587	47.9341	14.6931
	49.2216	59.3354	49.3877	81.2095	49.1688	15.9661
	50.4269	63.9912	50.5846	87.51	50.4035	17.2391
	51.6323	69.2356	51.7814	94.2579	51.6382	19.3245
	52.8377	74.8931	52.9783	101.646	52.8729	21.5163
	54.0431	82.3219	54.1752	110.216	54.1076	23.7081
	55.2485	90.1468	55.3721	121.528	55.3423	25.8998
	56.4539	98.6881	56.569	132.152	56.577	29.7434
	57.6593	108.436	57.7659	144.928	57.8117	34.0029
	58.8427	119.926	58.9628	159.069	59.0464	37.4987
	59.9433	131.411	59.9557	172.584	59.7118	39.5544
	60.0107	131.872	59.5185	163.137	60.1098	41.1757
	58.8318	115.939	58.3316	143.886	60.0052	39.1927
	57.6178	102.352	57.1463	128.225	59.1097	33.7557
	56.407	92.2334	55.9563	115.143	57.8157	28.1216
	55.2007	83.3515	54.7574	104.584	56.5808	23.8651
	53.9944	75.6862	53.5585	96.4023	55.3459	19.6869
	52.7881	68.7432	52.3596	88.0479	54.1111	17.5847
	51.5819	62.9544	51.1607	80.5861	52.8762	15.4825
	50.3756	57.5328	49.9619	74.0629	51.6413	13.3803
	49.1693	53.1393	48.763	68.235	50.4064	11.2781
	47.963	48.845	47.5641	62.8323	49.1715	9.66233
	46.7567	45.0375	46.3659	58.2003	47.9367	8.75425
	45.5504	41.5873	45.1679	53.5684	46.7017	7.84618
	44.3441	38.2706	43.9699	50.4603	45.4661	6.9381
	43.1378	35.5575	42.7719	46.9672	44.2306	6.03003
	41.9316	32.857	41.5739	43.4742	42.9951	5.12195
	40.7253	30.8769	40.3759	39.9811	41.7595	4.46722
	39.519	28.5309	39.1779	37.2441	40.524	4.11313
	38.3127	26.2329	37.9794	34.5791	39.2884	3.75903
	37.1064	24.4445	36.7808	31.9142	38.0529	3.40494
	35.9001	22.6561	35.5325	29.2493	36.8174	3.05084
	34.6938	20.8676	34.3295	26.9537	35.5818	2.69675
	33.4875	19.1181	33.1264	24.9746	34.3463	2.34266
	32.2813	17.7133	31.9233	22.9954	33.1107	1.98856
	31.075	16.3084	30.7144	21.0163	31.8752	1.63447
	29.8687	14.9036	29.5039	19.0944	30.6397	1.28038
	28.6624	13.538	28.2934	17.5631	29.4041	0.92628
	27.4561	12.4694	27.0899	16.0317	28.1686	0.57219
	26.2498	11.4008	25.8899	14.5003	26.9331	0.36853
	25.0435	10.3322	24.6899	12.969	25.6975	0.27396
	23.8373	9.2636	23.4899	12.3697	24.462	0.17938
	22.631	8.3341	22.2898	11.2689	23.2264	0.0848
	21.4247	7.4502	21.0898	10.1682	21.9909	-0.00978
	20.2184	6.5663	19.8898	9.06737	20.7553	-0.10436
	19.0121	5.68241	18.6898	7.96659	19.5198	-0.19894
	17.8058	4.90879	17.4897	6.86581	18.2843	-0.29116
	16.5995	4.30101	16.2897	5.76504	17.0487	-0.37907
	15.3933	3.69324	15.1665	4.7657	15.8132	-0.46698
	14.1829	3.08547	13.9536	3.89978	14.5777	-0.5549
	12.97	2.47769	12.7423	3.03924	13.3421	-0.64281
	11.7571	1.86992	11.541	2.53772	12.1066	-0.73072
	10.5444	1.88095	10.3397	2.03621	10.871	-0.81863
	9.34156	1.45597	9.13831	1.53469	9.64234	-0.90655
	8.13874	1.03099	7.93696	1.03317	8.41692	-0.99446
	6.93592	0.60602	6.73562	0.53165	7.19151	-1.08237
	5.7331	0.18104	5.53427	0.03014	5.96609	-1.17028
	4.53029	-0.20079	4.33292	-0.39542	4.74068	-1.2582
	3.33043	-0.38712	3.13158	-0.72627	3.51526	-1.34611
	2.15696	-0.57345	1.93023	-1.05713	2.28984	-1.43402
	1.03016	-0.75979	1.00469	-1.38798	1.3878	-1.52194
	1.2548	-0.20141	1.65206	-1.21951	0.84592	-1.60985
	2.4099	0.10337	2.8499	-0.60642	1.26665	-0.48896
	3.60749	0.40815	4.04773	0.00668	2.55202	-0.3082
	4.80509	0.71293	5.24556	0.61977	3.78338	-0.12745
	6.00268	1.0177	6.44339	1.23286	5.01474	0.0533
	7.20028	1.44154	7.64122	1.84596	6.2461	0.23406
	8.39788	2.02884	8.83905	2.45905	7.47745	0.41481
	9.59704	2.61614	10.0369	3.07215	8.70881	0.59556
	10.7964	3.20344	11.2347	3.68524	9.94017	0.77631
	11.9957	3.79074	12.4326	4.64503	11.1715	0.95707
	13.1993	4.37803	13.6304	5.68031	12.4029	1.13782
	14.4052	4.96533	14.8282	6.71559	13.6342	1.31857
	15.6111	5.56348	16.026	7.75087	14.8656	1.49932
	16.817	6.41236	17.2237	8.78615	16.097	1.68008
	18.0229	7.26124	18.4195	9.82143	17.3281	1.86083
	19.2289	8.11013	19.6152	10.8567	18.5593	2.04158
	20.4348	8.95901	20.811	11.892	19.7905	2.22234
	21.6407	9.8079	22.0079	14.3568	21.0217	2.40309
	22.8466	10.9283	23.2073	15.893	22.2529	2.58384
	24.0525	12.1421	24.4067	17.4293	23.484	2.76459
	25.2584	13.3559	25.6061	18.9656	24.7152	2.94535
	26.4643	14.5696	26.8055	20.5018	25.9464	3.1261
	27.6702	15.7834	28.0049	22.0712	27.1776	3.30685
	29.0266	16.9972	29.2043	24.1978	28.4088	3.59388
	30.231	18.4976	30.4037	26.3244	29.6399	4.09079
	31.4354	20.0598	31.6031	28.4511	30.8711	4.58769
	32.6399	21.6219	32.8025	30.5777	32.1023	5.0846
	33.8443	23.2602	34.0019	32.7043	33.3335	5.58151
	35.0488	25.2395	35.2013	35.2587	34.5647	6.07841
	36.2532	27.2189	36.4006	38.0568	35.7959	6.57532
	37.4577	29.1982	37.6	40.8549	37.027	7.07222
	38.6621	31.1775	38.7985	43.653	38.2582	7.56913
	39.8665	33.1568	39.9939	46.6267	39.4894	8.06604
	41.071	36.2685	41.1894	50.1936	40.7221	8.56294
	42.2754	38.93	42.3848	53.7604	41.9573	9.05985
	43.4798	41.5914	43.5802	57.3273	43.1925	10.2001
	44.6843	44.5899	44.7748	62.296	44.4277	11.4295
	45.8887	47.8763	45.9686	66.8999	45.6629	12.6589
	47.1239	51.6079	47.1625	71.5037	46.8981	13.8883
	48.2736	55.6049	48.3563	76.5265	48.1333	15.1177
	49.4721	60.2256	49.5501	82.3016	49.3685	16.3471
	50.68	64.8464	50.7439	88.6055	50.6037	17.8413
	51.8878	70.2411	51.9377	95.5024	51.8389	20.1026
	53.0957	76.3236	53.1316	103.625	53.2632	22.3639
	54.3036	83.0005	54.332	112.404	54.4811	24.6252
	55.5114	90.6944	55.5323	121.972	55.699	27.9142
	56.7193	99.669	56.7327	132.836	56.9169	31.2102
	57.9272	110.268	57.933	145.131	58.1348	35.0599
	59.0845	123.422	59.1334	161.987	59.3527	39.3279
	60.0715	134.143	59.9818	173.14	59.7879	41.7996
	59.7733	128.627	59.3148	159.183	60.1484	40.6373
	58.6079	112.383	58.1545	140.171	59.7974	38.3953
	57.4077	99.6538	56.9564	125.411	58.4876	31.0976
	56.2076	90.7686	55.7582	113.336	57.3351	26.8352
	55.0074	81.6137	54.5601	103.638	56.0996	22.5728
	53.8052	74.3979	53.362	94.6737	54.8641	19.1912
	52.603	67.2816	52.1639	86.6283	53.6286	17.0547
	51.4008	61.8306	50.9658	79.4087	52.3931	14.9182
	50.1986	56.5401	49.7677	73.0739	51.1576	12.7817
	48.9953	52.1632	48.5695	67.1578	49.9221	11.115
	47.7899	47.7862	47.3721	62.279	48.6866	10.0595
	46.5844	44.1127	46.175	57.6613	47.4511	9.00408
	45.379	41.2021	44.9779	53.1926	46.2156	7.94862
	44.1735	38.256	43.7808	49.2428	44.9801	6.89316
	42.968	35.3098	42.5837	45.5476	43.7446	6.05585
	41.7626	32.6695	41.3867	42.3489	42.5091	5.55778
	40.5571	30.2061	40.1896	39.1502	41.2736	5.05971
	39.3516	27.8185	38.9925	36.0384	40.0381	4.56164
	38.1462	25.838	37.7997	33.5448	38.8026	4.06357
	36.9407	23.8575	36.6079	31.0512	37.5671	3.56551
	35.7353	21.9509	35.4161	28.5576	36.3316	3.06744
	34.5298	20.3692	34.1362	26.862	35.096	2.56937
	33.3244	18.7874	32.9369	24.993	33.8605	2.13407
	32.1189	17.2057	31.7376	23.1239	32.625	1.70431
	30.9134	15.7157	30.5384	21.2548	31.3895	1.19362
	29.708	14.5042	29.3391	19.3857	30.154	0.68293
	28.5025	13.2926	28.1399	17.5166	28.9185	0.17224
	27.2971	12.0811	26.9486	15.8868	27.683	1.12083
	26.0916	10.8696	25.7626	14.571	26.4475	0.94115
	24.8861	9.82967	24.5693	13.2553	25.212	0.76147
	23.6807	8.93461	23.376	11.9395	23.9765	0.58179
	22.4752	8.03955	22.1826	10.6238	22.741	0.40211
	21.2698	7.14448	20.9883	9.48707	21.5055	-0.22891
	20.0617	6.24942	19.7936	8.43003	20.27	-0.31472
	18.8423	5.35436	18.5989	7.37298	19.0345	-0.40053
	17.6229	4.54236	17.4042	6.31594	17.799	-0.48634
	16.4035	3.98336	16.2094	5.25889	16.5635	-0.57215
	15.1971	3.42437	15.0147	4.20185	15.328	-0.65796
	13.9916	2.86537	13.82	3.97448	14.0925	-0.74377
	12.7862	2.30637	12.5172	3.38065	12.857	-0.82958
	11.5808	1.74738	11.3177	2.78682	11.6215	-0.91539
	10.3754	1.81264	10.1183	2.19299	10.3872	-1.00119
	9.17001	1.40102	8.91885	1.65432	9.16055	-1.087
	7.9646	0.98939	7.7194	1.16163	7.93389	-1.17281
	6.7592	0.57777	6.51995	0.66893	6.70723	-1.25862
	5.55379	0.16614	5.3205	0.17623	5.48057	-1.34443
	4.34838	-0.24548	4.12105	-0.31647	4.25391	-1.43024
	3.14297	-0.45543	2.9216	-0.80916	3.02725	-1.51605
	1.96393	-0.5613	1.72215	-1.17036	1.80059	-1.60186
	0.98356	-0.66717	0.91411	-1.48661	1.25593	-1.68767
	1.46698	-0.67113	1.82085	-0.60182	0.98421	-1.77348
	2.67282	-0.44711	3.00842	0.04109	1.78031	-0.89046
	3.87866	-0.22309	4.19599	0.68401	3.23478	-0.69676
	5.08449	0.12896	5.38356	1.32693	4.47053	-0.50306
	6.29033	0.66795	6.63291	1.96985	5.70628	-0.30936
	7.49617	1.20695	7.8314	2.61277	6.94203	-0.11566
	8.702	1.74595	9.0299	3.25569	8.17778	0.07804
	9.90784	2.28495	10.2284	3.89861	9.41353	0.27174
	11.1137	2.82395	11.4269	4.54153	10.6493	0.46544
	12.3195	3.36294	12.6254	5.22212	11.885	0.65914
	13.5253	3.90194	13.8239	6.30887	13.1208	0.85284
	14.7312	4.54446	15.0224	7.39563	14.3565	1.04654
	15.937	5.42473	16.2209	8.48239	15.5923	1.24024
	17.1429	6.30501	17.4194	9.56915	16.828	1.43394
	18.3487	7.18528	18.6178	10.6559	18.0638	1.62764
	19.5545	8.06556	19.8162	11.7427	19.2995	1.82134
	20.7604	8.94583	21.0144	12.8294	20.5353	2.01504
	21.9662	9.82611	22.2125	13.9961	21.771	2.20874
	23.172	10.7323	23.4106	15.6568	23.0068	2.40244
	24.3779	11.9853	24.6088	17.3174	24.2425	2.59614
	25.5837	13.2382	25.8069	18.9781	25.4783	2.78984
	26.7896	14.4912	27.0051	20.6388	26.714	2.98354
	27.9954	15.7442	28.2032	22.2994	27.9498	3.17723
	29.2012	16.9972	29.4014	23.9601	29.1855	3.37093
	30.4071	18.5017	30.6002	26.2252	30.4213	3.60342
	31.6129	20.1565	31.7992	28.4951	31.657	4.12326
	32.8187	21.8113	32.9981	30.7649	32.8928	4.64311
	34.0246	23.4661	34.197	33.0348	34.1285	5.16295
	35.2304	25.1209	35.3959	35.3047	35.3643	5.6828
	36.4692	27.5335	36.5948	38.7771	36.6	6.20265
	37.7298	29.7348	37.7937	41.841	37.8357	6.72249
	38.9293	31.9361	38.9926	44.9048	39.0713	7.24234
	40.1288	34.1373	40.1915	47.9687	40.3069	7.76218
	41.3283	36.4671	41.3904	51.0326	41.5425	8.28203
	42.5279	39.2716	42.5893	54.8742	42.7781	8.99273
	43.7274	42.0761	43.7882	58.8331	44.0137	10.1838
	44.9269	45.0973	44.9871	62.7919	45.2493	11.3749
	46.1302	48.5434	46.186	66.9598	46.4849	12.5661
	47.3354	52.1917	47.3849	72.0274	47.7205	13.7571
	48.5406	56.3613	48.5838	77.095	48.9561	14.9483
	49.7459	60.7491	49.7977	83.5836	50.1917	16.5555
	50.9511	65.5328	51.0263	90.3442	51.4273	18.6563
	52.1564	71.3097	52.2236	97.1048	52.6629	20.7571
	53.3616	77.5591	53.4209	105.045	53.8985	22.8578
	54.5668	84.3176	54.6183	113.424	55.1341	26.7269
	55.7721	92.2202	55.8156	123.28	56.3697	29.8379
	56.9773	101.234	57.0129	135.833	57.6052	33.7736
	58.1826	111.78	58.2102	148.782	58.8409	37.8695
	59.3878	125.375	59.4075	163.581	59.7218	40.0572
	60.1104	134.11	60.0826	171.449	60.1122	42.2448
	59.6313	125.608	59.0845	154.219	60.0947	40.4868
	58.3764	110.174	57.8625	136.759	59.5353	36.1885
	57.1715	98.1663	56.6479	122.631	58.23	30.637
	55.9667	87.7232	55.4334	110.406	57.0064	25.2638
	54.7619	78.9993	54.2322	100.394	55.7728	21.7418
	53.5571	72.9492	53.032	92.7806	54.5391	18.8759
	52.3523	66.1944	51.8318	85.0272	53.3055	16.01
	51.1475	60.8455	50.6316	77.9916	52.0719	13.8266
	49.9427	55.79	49.5335	71.6523	50.8383	12.3643
	48.7379	51.3673	48.3295	66.111	49.6047	10.9019
	47.5331	47.2158	47.1256	61.0093	48.3711	9.46349
	46.3282	43.6765	45.9217	56.342	47.1375	8.48388
	45.1234	40.213	44.7178	52.1528	45.9039	7.50427
	43.9186	37.2219	43.5098	48.9171	44.6703	6.52466
	42.7138	34.338	42.2829	45.5207	43.4367	5.54505
	41.513	31.7953	41.0726	42.1243	42.2031	4.9721
	40.3143	29.7701	39.8635	38.9681	40.9695	4.50015
	39.1155	27.6862	38.6543	36.2794	39.7358	4.0282
	37.9088	25.6024	37.4451	33.5906	38.5022	3.55624
	36.7002	23.64	36.2456	30.9019	37.2686	3.08429
	35.4915	21.9103	35.0473	28.5851	36.035	2.61234
	34.2829	20.1806	33.849	26.5001	34.8013	2.14661
	33.0743	18.4878	32.6506	24.4151	33.5655	1.89511
	31.8664	17.122	31.4523	22.33	32.3297	1.64362
	30.6657	15.7563	30.254	21.3399	31.0938	1.39212
	29.4641	14.3906	29.0557	19.7586	29.858	1.14062
	28.2591	13.0248	27.8574	18.1774	28.6222	0.88913
	27.0542	11.9139	26.6485	16.5961	27.3864	0.63763
	25.8493	10.9018	25.4222	15.0148	26.1505	0.38614
	24.6444	9.88974	24.2564	13.5679	24.9147	0.13464
	23.4414	8.87764	23.0785	12.337	23.6789	-0.11686
	22.2388	7.86554	21.8782	11.1061	22.4431	-0.36835
	21.0362	6.92839	20.6779	9.87513	21.2072	-0.61985
	19.8337	6.17072	19.4776	8.65499	19.9714	-0.73808
	18.6311	5.41305	18.2772	7.73147	18.7385	-0.76689
	17.4285	4.65537	17.0769	6.80794	17.5066	-0.79569
	16.2259	3.97271	15.8766	5.88441	16.2747	-0.71206
	15.0233	3.44252	14.6717	4.96088	15.0427	-0.3437
	13.8207	2.91234	13.4668	4.03735	13.8108	-0.38969
	12.6182	2.38215	12.2618	3.11383	12.5789	-0.43568
	11.4176	1.85197	11.0632	2.48974	11.347	-0.48167
	10.2171	1.32178	9.86648	1.94856	10.1151	-0.52765
	9.01649	0.7916	8.66981	1.46663	8.88316	-0.57364
	7.81596	0.7877	7.47314	1.00045	7.65125	-0.61963
	6.61591	0.56327	6.27647	0.53428	6.42352	-0.66562
	5.41586	0.33883	5.0798	0.0681	5.19623	-0.7116
	4.2158	0.11439	3.88314	-0.39807	3.96893	-0.75759
	3.01575	-0.11005	2.69246	-0.86424	2.74164	-0.80358
	1.8157	-0.33449	1.51891	-1.33042	1.70459	-0.84957
	0.92051	-0.54708	0.93712	-1.48116	1.22045	-0.72024
	1.6826	-0.50834	2.04406	-1.24064	1.0916	-0.45346
	2.89293	-0.18446	3.18613	-0.55263	2.12034	-0.9978
	4.09802	0.13942	4.38556	0.13538	3.40177	-0.90707
	5.30312	0.4633	5.585	0.82339	4.7734	-0.81635
	6.50821	0.78717	6.78444	1.5114	6.02054	-0.72562
	7.71331	1.19676	7.98388	2.19941	7.25584	-0.6349
	8.91841	1.81086	9.18332	2.88742	8.49113	-0.54417
	10.1235	2.42496	10.3828	3.57543	9.72643	-0.45345
	11.3286	3.03906	11.5822	4.26344	10.9617	-0.36272
	12.5337	3.65316	12.7816	4.95145	12.197	-0.272
	13.7388	4.26726	13.9811	5.98907	13.4323	-0.18127
	14.9439	4.88136	15.1805	7.0642	14.6676	-0.09055
	16.149	5.49546	16.38	8.13933	15.9029	0.000180185
	17.3541	6.10956	17.5794	9.21447	17.1393	0.09091
	18.5584	6.97503	18.7788	10.2896	18.3762	0.18163
	19.7623	7.94603	19.9783	11.3647	19.6132	0.30601
	20.9662	8.91703	21.1777	13.5906	20.8501	1.07397
	22.1701	9.88803	22.3591	15.2049	22.087	1.61481
	23.374	10.859	23.679	16.8192	23.324	1.98571
	24.5779	11.8827	24.879	18.4335	24.5609	2.35662
	25.7818	13.2005	26.079	20.0477	25.7979	2.72752
	26.9857	14.5182	27.2789	21.662	27.0348	3.09842
	28.1896	15.836	28.4789	23.2763	28.2718	3.46933
	29.3935	17.1537	29.6789	25.1249	29.5087	3.84023
	30.5974	18.4715	30.8789	27.4085	30.7457	4.21113
	31.8013	20.7035	32.0789	29.6922	31.9826	4.58204
	33.0052	22.4936	33.2789	31.9759	33.2196	4.95294
	34.209	24.2837	34.4789	34.2595	34.4565	5.32384
	35.413	26.0738	35.6788	36.5535	35.6935	5.69475
	36.6168	27.8639	36.8788	39.4611	36.9304	6.06565
	37.8207	29.987	38.0788	42.3687	38.1674	6.43655
	39.0247	32.2862	39.2788	45.2764	39.4043	6.80745
	40.2285	34.5853	40.4788	48.184	40.6413	7.75318
	41.4324	36.8845	41.6788	51.6591	41.8782	8.73529
	42.6363	39.6557	42.8788	55.4683	43.1152	9.7174
	43.8402	42.6626	44.0787	59.2774	44.3521	10.6995
	45.0361	45.6695	45.2787	63.0866	45.5891	11.6816
	46.2311	48.9689	46.4787	67.9251	46.826	12.6637
	47.4261	52.5548	47.6787	72.819	48.063	13.6458
	48.6285	56.7378	48.8787	77.7129	49.2999	15.1347
	49.8348	61.3793	50.0787	84.3815	50.5369	17.0257
	51.0412	66.4613	51.2786	91.0852	51.7738	18.9168
	52.2475	71.9693	52.4786	97.789	53.0108	20.8078
	53.4538	78.1856	53.6786	105.514	54.2477	24.738
	54.6602	85.3363	54.8833	114.856	55.4847	27.8507
	55.8665	93.2928	56.0925	124.818	56.7216	30.9634
	57.0729	103.318	57.3018	136.608	57.9586	34.2639
	58.2792	114.349	58.499	149.963	59.1955	39.5093
	59.4856	126.667	59.6756	167.011	59.8725	41.5106
	60.2125	133.948	59.9755	171.689	60.2929	42.8435
	59.4276	122.424	58.8879	150.339	60.0046	40.7489
	58.1724	107.298	57.7287	133.38	59.0289	34.6626
	56.9671	95.4014	56.542	121.929	57.904	28.9731
	55.7618	86.1165	55.3552	109.573	56.5065	24.4445
	54.5564	78.3844	54.1806	99.8414	55.3122	20.2126
	53.3511	70.8689	52.8618	90.9091	54.1151	18.0464
	52.1458	64.8858	51.6615	83.4698	52.918	15.8801
	50.9404	58.9197	50.4612	76.5895	51.721	13.7139
	49.7351	54.4188	49.2609	70.2749	50.5064	11.5477
	48.5522	49.918	48.0606	64.9649	49.2695	9.84763
	47.3717	46.7484	46.8603	60.6332	48.0325	8.89337
	46.1685	43.0966	45.66	56.4384	46.7956	7.93911
	44.9653	39.8254	44.4597	52.2436	45.5586	6.98485
	43.7621	36.8286	43.2594	48.2138	44.3216	6.03059
	42.5589	34.0151	42.0591	44.7165	43.0847	5.07633
	41.2507	31.448	40.8588	41.2442	41.8477	4.9771
	40.0452	28.881	39.6585	38.494	40.6108	4.52485
	38.8397	26.8382	38.4582	35.7439	39.3738	4.07261
	37.6341	24.8261	37.2579	32.9937	38.1368	3.62036
	36.4286	22.8139	36.0576	30.2435	36.8999	3.16811
	35.2231	21.0285	34.8176	28.1397	35.6629	2.71586
	34.0175	19.6486	33.6943	26.0577	34.426	2.26361
	32.812	18.2281	32.5061	23.9757	33.189	1.81136
	31.6065	16.8077	31.318	21.8936	31.952	1.52799
	30.4006	15.3872	30.1222	19.8116	30.7151	1.3295
	29.1937	13.9668	28.9209	18.26	29.4781	1.13102
	27.9867	12.7772	27.7197	16.7199	28.2412	0.93254
	26.7797	11.696	26.5184	15.1799	27.0042	0.73406
	25.5728	10.6148	25.3172	13.6398	25.7672	0.53557
	24.3658	9.53358	24.116	12.0998	24.5303	0.33709
	23.1589	8.45239	22.9147	11.6369	23.2933	0.13861
	21.9519	7.62865	21.7136	10.5359	22.0563	-0.05987
	20.7449	6.8115	20.5124	9.43506	20.8194	-0.25836
	19.538	5.99436	19.3113	8.33417	19.5824	-0.45684
	18.2909	5.17721	18.1101	7.23327	18.3455	-0.65532
	17.1146	4.36007	16.909	5.76861	17.1085	-0.85381
	15.9224	3.72	15.7078	4.63852	15.8715	-1.05229
	14.7178	3.22396	14.5067	3.96157	14.6346	-1.25077
	13.5135	2.72792	13.2985	3.28463	13.3976	-1.29117
	12.3097	2.23188	12.0732	2.60768	12.1607	-1.32025
	11.106	1.73584	10.8655	1.93074	10.9237	-1.34932
	9.90228	1.23981	9.66043	1.25379	9.62737	-1.3784
	8.69854	0.74377	8.45864	1.68627	8.35612	-1.40748
	7.49481	0.24773	7.25684	1.26026	7.13297	-1.43656
	6.29107	0.46013	6.05505	0.83425	5.90981	-1.46563
	5.08733	0.29656	4.85326	0.40824	4.68665	-1.49471
	3.88359	0.13299	3.65147	-0.01777	3.46349	-1.52379
	2.67986	-0.03058	2.46806	-0.49713	2.24034	-0.11588
	1.47612	-0.19414	1.31213	-1.05344	1.31684	-0.22184
	0.7773	-0.35771	1.09644	-0.50826	0.76309	-0.32781
	1.96449	-0.17564	2.2568	0.12425	1.31411	-0.49323
	3.14683	0.11275	3.4326	0.75676	2.41687	0.22817
	4.34068	0.40114	4.6164	1.38926	3.56877	0.39147
	5.54693	0.68952	5.82603	2.02177	4.77725	0.55478
	6.75318	1.08473	7.03566	2.65427	6.00904	0.71808
	7.95942	1.67061	8.24529	3.28678	7.24083	0.88139
	9.16567	2.25648	9.45253	3.91929	8.47262	1.04469
	10.3719	2.84236	10.6537	4.55179	9.70441	1.208
	11.5782	3.42823	11.8548	5.29992	10.9362	1.3713
	12.7844	4.01411	13.0559	6.28357	12.168	1.53461
	13.9907	4.59999	14.257	7.26722	13.3998	1.69791
	15.1969	5.20579	15.4582	8.25086	14.6316	1.86122
	16.4032	5.98074	16.6593	9.23451	15.8634	2.02453
	17.6094	6.7557	17.8605	10.2181	17.0952	2.18783
	18.8157	7.53065	19.0616	11.2018	18.3269	2.35114
	20.0219	8.3056	20.2627	12.1854	19.5587	2.51444
	21.2281	9.32764	21.4638	13.603	20.7905	2.67775
	22.4344	10.4335	22.665	15.117	22.0223	2.84105
	23.6406	11.5393	23.8661	16.6309	23.2541	3.00436
	24.8469	12.6451	25.0672	18.1449	24.4859	3.16766
	26.0531	13.7509	26.2684	19.6589	25.7197	3.33097
	27.2594	14.8568	27.4784	21.2626	26.9556	3.49427
	28.4656	16.0588	28.7196	23.3251	28.1915	3.89359
	29.6719	17.5766	29.9239	25.3876	29.4275	4.39155
	30.8781	19.0944	31.1111	27.4501	30.6634	4.8895
	32.0844	20.6122	32.2982	29.5126	31.8993	5.38745
	33.2906	22.13	33.49	31.5751	33.1352	5.88541
	34.4969	24.3375	34.6878	33.9884	34.3712	6.38336
	35.7375	26.374	35.8856	36.6673	35.6071	6.88131
	36.9508	28.4106	37.0835	39.3463	36.843	7.37927
	38.1554	30.4471	38.2813	42.0252	38.0789	7.87722
	39.3599	32.4836	39.4791	44.7518	39.3149	8.37517
	40.5645	34.8049	40.677	48.2866	40.5508	8.87313
	41.7691	37.4621	41.8748	51.8215	41.7867	9.56805
	42.9736	40.1193	43.0726	55.3563	43.0226	10.7532
	44.1782	42.8684	44.2704	58.8912	44.2586	11.9384
	45.3828	46.0229	45.4683	65.0012	45.4945	13.1235
	46.5873	49.3694	46.6661	69.7624	46.7304	14.3087
	47.7919	53.7193	47.8639	74.5237	47.9663	15.4939
	48.9964	57.9888	49.0618	79.9288	49.2023	16.6791
	50.201	62.2917	50.2596	85.8815	50.4382	18.0355
	51.4055	67.6321	51.4566	92.2455	51.6741	20.4068
	52.6101	73.2133	52.6524	99.3082	52.9062	22.7782
	53.8109	79.7252	53.8481	107.48	54.1313	25.1496
	55.0084	86.6349	55.0439	116.582	55.3563	27.6361
	56.2058	95.1651	56.2397	126.461	56.5813	31.6646
	57.4032	104.152	57.4355	138.451	57.8063	35.6931
	58.6006	116.96	58.6312	152.039	59.0313	39.5257
	59.6664	129.661	59.827	167.75	59.6404	42.4406
	60.1367	134.088	59.9285	169.263	60.0397	42.5581
	59.1261	119.825	58.711	147.786	59.8363	39.8673
	57.931	105.553	57.5121	131.284	58.8741	33.7186
	56.7399	94.2844	56.3133	118.633	57.6229	28.0338
	55.5488	84.5468	55.1145	107.086	56.3814	23.301
	54.3558	76.6502	53.9157	97.4328	55.1428	20.4838
	53.157	69.4262	52.7169	89.2476	53.9042	17.6665
	51.9582	63.4656	51.534	81.6648	52.6656	14.8493
	50.7594	57.8628	50.3529	75.8345	51.4271	13.3529
	49.559	53.3793	49.1247	69.8493	50.1885	12.0204
	48.3529	48.8957	47.916	64.352	48.9499	10.6879
	47.1469	45.7701	46.7073	59.7041	47.7113	9.35543
	45.9408	42.1081	45.5022	55.0562	46.4727	8.02294
	44.7347	39.0717	44.3023	50.9524	45.2341	7.10885
	43.5286	36.1868	43.1025	47.0091	43.9955	6.53744
	42.3225	33.3017	41.9027	43.6728	42.7569	5.96604
	41.1164	30.9141	40.7029	40.5091	41.5184	5.39464
	39.9103	28.5801	39.5031	37.3453	40.2798	4.82324
	38.7042	26.2715	38.3033	34.6932	39.0412	4.25183
	37.4982	24.423	37.1035	32.1671	37.8026	3.68043
	36.2921	22.5745	35.9036	29.6411	36.5645	3.10903
	35.0722	20.7261	34.7038	27.115	35.3268	2.77096
	33.8475	19.6219	33.504	26.0903	34.0892	2.52407
	32.6229	18.2421	32.3042	24.1796	32.8515	2.27719
	31.4079	16.8622	31.1044	22.2689	31.6139	2.03031
	30.2014	15.4823	29.9046	20.3582	30.3762	1.78343
	28.9949	14.1024	28.7048	18.5112	29.1386	1.53654
	27.7884	12.887	27.5049	17.0245	27.9009	1.28966
	26.5819	11.8471	26.3051	15.5377	26.6633	1.04278
	25.3754	10.8073	25.1082	14.051	25.4256	0.7959
	24.1689	9.76745	23.9112	12.5642	24.188	0.54902
	22.9624	8.7276	22.7143	11.4105	22.9503	0.30213
	21.7558	7.70536	21.5173	10.3481	21.7127	0.05525
	20.5493	6.95884	20.3204	9.28574	20.475	-0.17594
	19.3428	6.21231	19.1234	8.22338	19.2374	-0.28482
	18.1363	5.46578	17.9265	7.16102	17.9997	-0.3937
	16.9306	4.71926	16.7296	6.09866	16.7621	-0.50258
	15.7251	4.11389	15.5326	5.03629	15.5244	-0.61147
	14.5196	3.56934	14.3354	4.24104	14.2868	-0.72035
	13.3141	3.02479	13.1373	3.62772	13.0491	-0.82923
	12.1148	2.48024	11.9392	3.01439	11.8115	-0.93811
	10.9234	1.93569	10.7411	2.40107	10.5739	-1.04699
	9.73214	1.14555	9.54304	1.78775	9.3362	-1.15588
	8.54083	0.7819	8.34496	1.17443	8.09855	-1.26476
	7.34551	0.4778	7.14895	0.56865	6.86091	-1.37364
	6.14548	0.1737	5.95726	0.18845	5.62326	-1.48252
	4.94544	-0.1304	4.76557	-0.19175	4.38561	-1.59141
	3.74541	-0.43449	3.57387	-0.57195	3.14796	-1.62489
	2.54538	-0.73859	2.38218	-0.95215	1.91031	-1.30604
	1.34535	-0.83588	1.25839	-1.33235	1.27017	-0.9872
	0.96068	-0.85858	1.25573	-1.23551	0.76643	-0.66835
	2.1108	-0.0321	2.37145	-0.79791	1.43402	-0.42458
	3.31369	0.35294	3.57029	-0.20498	2.64146	-0.4548
	4.51658	0.73798	4.76914	0.40678	3.86318	-0.34219
	5.71947	1.12302	5.96799	1.01854	5.10175	-0.22958
	6.92236	1.50806	7.16683	1.6303	6.34032	-0.11697
	8.12525	1.8931	8.36568	2.24206	7.57889	-0.00436
	9.32487	2.27814	9.56453	2.85382	8.81746	0.10826
	10.5229	2.82289	10.7634	3.46558	10.056	0.22087
	11.721	3.457	11.9629	4.07734	11.2946	0.33348
	12.919	4.09111	13.1633	5.07358	12.5332	0.44609
	14.117	4.72523	14.3636	6.19126	13.7717	0.5587
	15.3846	5.35934	15.564	7.30893	15.0103	0.67131
	16.5883	5.99346	16.7644	8.42661	16.2489	0.78392
	17.7921	6.68224	17.9648	9.54429	17.4874	0.89653
	18.9958	7.68614	19.1652	10.662	18.726	1.00914
	20.1995	8.69005	20.3656	11.7796	19.9646	1.12175
	21.4032	9.69396	21.566	12.8973	21.2031	1.23436
	22.6069	10.6979	22.7664	15.4348	22.4417	1.34697
	23.8106	11.7018	23.9668	17.1691	23.6803	1.45958
	25.0143	12.7057	25.1671	18.9033	24.9181	1.72732
	26.2181	13.7532	26.3675	20.6376	26.1448	2.16766
	27.4218	15.1465	27.5679	22.3719	27.3728	2.608
	28.6255	16.5399	28.7683	24.1062	28.6071	3.04834
	29.8292	17.9332	29.9687	25.8404	29.8415	3.48868
	31.0329	19.3265	31.1691	28.1152	31.0759	3.92901
	32.2366	20.7198	32.3695	30.4956	32.3102	4.36935
	33.4403	22.4788	33.5699	32.876	33.5446	4.80969
	34.644	24.3365	34.7702	35.2565	34.7789	5.25003
	35.8536	26.1941	35.9706	37.6369	36.0133	5.69037
	37.0776	28.0517	37.171	40.0173	37.2477	6.13071
	38.3015	30.511	38.3714	43.1243	38.482	6.57105
	39.5091	32.9729	39.5718	46.417	39.7164	7.01138
	40.7121	35.4347	40.7722	49.7097	40.9507	7.87154
	41.9152	37.8966	41.9726	53.0023	42.1851	8.93646
	43.1182	40.5413	43.173	56.3722	43.4194	10.0014
	44.3212	43.5009	44.3734	60.5393	44.6538	11.0663
	45.5242	46.5657	45.5737	64.7063	45.8882	12.1312
	46.7272	50.0843	46.7741	69.13	47.1225	13.1961
	47.9302	53.9407	47.9745	74.2767	48.3569	14.3113
	49.1333	58.1944	49.1749	79.4234	49.5912	16.2731
	50.3363	62.9906	50.3793	85.7178	50.8256	18.2348
	51.5393	68.5204	51.5864	92.3808	52.06	20.1965
	52.7427	74.1742	52.7934	100.65	53.2943	23.7953
	53.9462	80.9326	54.0005	108.787	54.5287	26.5727
	55.1498	88.1302	55.2	117.448	55.763	29.6936
	56.3533	96.5793	56.3978	127.7	56.9974	33.6299
	57.5568	106.982	57.5956	139.894	58.2317	38.089
	58.7603	119.194	58.7934	154.081	59.3651	40.8469
	59.895	130.333	59.8859	168.806	59.996	43.1795
	60.0691	131.564	59.7587	166.554	60.0759	42.3087
	58.8837	115.207	58.6075	146.106	59.5763	39.1685
	57.7135	102.212	57.4319	129.861	58.5171	31.6812
	56.5062	91.0353	56.2315	116.788	57.3229	26.8224
	55.2985	81.781	55.031	106.147	56.1248	21.9636
	54.0908	75.4871	53.8306	96.4453	54.8883	19.1037
	52.8831	68.69	52.6302	88.0498	53.6519	16.8805
	51.6754	62.7198	51.4297	81.541	52.4154	14.6573
	50.4677	57.6013	50.2293	74.8855	51.179	12.434
	49.26	52.8129	49.0288	69.0011	49.9425	10.7801
	48.0523	48.7396	47.8284	63.5607	48.706	9.67299
	46.8446	44.7497	46.628	58.8364	47.4696	8.56589
	45.6369	41.4232	45.4311	54.2704	46.2331	7.4588
	44.3999	38.2231	44.2398	50.2624	44.9967	6.35998
	43.1774	35.3888	43.0486	46.6087	43.7602	5.7922
	41.9735	32.6073	41.8503	42.955	42.5238	5.22442
	40.7697	30.2227	40.6462	39.9739	41.2873	4.65664
	39.5659	27.8381	39.4422	37.1789	40.0509	4.08886
	38.3702	25.727	38.2381	34.6266	38.8144	3.52108
	37.1773	23.7829	37.034	32.1722	37.578	2.9533
	35.9797	21.8388	35.8282	29.7177	36.3415	2.38552
	34.7789	20.3555	34.6189	27.2521	35.1051	2.32525
	33.5782	18.9852	33.4096	24.8157	33.8686	2.33858
	32.3774	17.566	32.2004	22.9855	32.6322	2.14069
	31.176	16.1468	30.979	21.1552	31.3957	1.94279
	29.9745	14.7323	29.752	19.325	30.1593	1.7449
	28.7731	13.573	28.5587	17.4947	28.9228	1.54701
	27.5719	12.4137	27.3655	16.7629	27.6863	1.34911
	26.3713	11.2545	26.1723	15.4197	26.4499	1.15122
	25.1707	10.0952	24.9782	14.0766	25.2134	0.95332
	23.9683	9.15091	23.78	12.7335	23.977	0.75543
	22.7654	8.25778	22.5818	11.3904	22.7405	0.55754
	21.5624	7.36464	21.3836	10.1823	21.5041	0.35964
	20.3595	6.47151	20.1854	9.05182	20.2676	0.16175
	19.1565	5.57838	18.9872	7.92134	19.0312	-0.03614
	17.9536	4.83426	17.789	6.79086	17.7947	-0.23404
	16.7506	4.3289	16.5908	5.66038	16.5583	-0.3548
	15.5477	3.83065	15.3926	4.94823	15.3218	-0.43957
	14.3447	3.34966	14.1944	4.25891	14.0854	-0.52435
	13.0823	2.86867	12.9962	3.56959	12.8489	-0.60912
	11.8386	2.38767	11.798	2.88027	11.6124	-0.69389
	10.6356	1.90668	10.5998	2.19095	10.376	-0.77867
	9.43256	1.42569	9.40199	1.50163	9.13954	-0.86344
	8.22955	0.94469	8.20483	0.82841	7.90308	-0.94821
	7.02804	0.4637	7.00766	0.34692	6.66663	-1.03299
	5.82725	0.0545	5.8105	-0.13456	5.43018	-1.11776
	4.62645	-0.11519	4.61334	-0.61604	4.19372	-1.1392
	3.42566	-0.28487	3.41618	-1.09753	2.95727	-1.03337
	2.22486	-0.45456	2.23492	-1.21476	1.78769	-0.92755
	1.06345	-0.62424	1.1661	-1.28176	1.31311	-0.82173
	1.18796	-0.33949	1.33407	0.30815	0.97308	-0.71591
	2.42419	-0.13293	2.57775	0.89062	1.79945	0.60744
	3.62749	0.07363	3.77299	1.47309	3.09069	0.67346
	4.83079	0.32279	4.96823	2.05557	4.24617	0.73948
	6.03409	0.78429	6.16347	2.63804	5.50841	0.80549
	7.2374	1.24579	7.35871	3.22051	6.74551	0.87151
	8.44229	1.70729	8.55395	3.80299	7.98261	0.93752
	9.64729	2.16879	9.74919	4.38546	9.21971	1.00354
	10.8523	2.63029	10.9439	4.96793	10.4568	1.06955
	12.0573	3.26042	12.1382	5.86084	11.6939	1.13557
	13.2623	3.94644	13.3324	6.92342	12.931	1.20158
	14.4673	4.63246	14.5267	7.98599	14.1681	1.2676
	15.6723	5.31849	15.7209	9.04857	15.4052	1.33362
	16.8773	6.00451	16.9198	10.1112	16.6423	1.39963
	18.0823	6.69054	18.1199	11.1737	17.8794	1.46565
	19.2873	7.58568	19.32	12.2363	19.1165	1.53166
	20.4923	8.62058	20.5201	13.2989	20.3536	1.60515
	21.6973	9.65549	21.7202	14.6056	21.5907	1.96915
	22.9023	10.6904	22.9203	16.1902	22.8278	2.33315
	24.1073	11.7253	24.1204	17.7748	24.0649	2.69715
	25.3123	12.7602	25.3197	19.3594	25.302	3.06115
	26.5173	14.4106	26.5167	20.944	26.5391	3.42515
	27.7223	15.8008	27.7138	22.5286	27.7762	3.78915
	28.9273	17.191	28.9108	24.3709	29.0133	4.15315
	30.1323	18.5811	30.1079	26.4772	30.2504	4.51715
	31.3474	19.9713	31.3049	28.5834	31.4875	4.88115
	32.5646	21.3615	32.5019	30.6896	32.7246	5.24516
	33.7817	23.1174	33.699	32.7959	33.9617	5.60916
	34.9946	24.9325	34.896	35.412	35.1988	5.97316
	36.1936	26.7476	36.0931	38.169	36.4359	6.33716
	37.3926	28.5627	37.2901	40.926	37.673	6.72202
	38.5924	30.7467	38.4871	43.683	38.9101	7.57301
	39.7924	32.9828	39.6836	46.44	40.1472	8.42401
	40.9923	35.219	40.8657	49.8372	41.3843	9.27501
	42.1922	38.1881	42.0479	53.522	42.6214	10.126
	43.3922	41.1015	43.3067	57.2068	43.8585	10.977
	44.5922	44.0149	44.505	60.8916	45.0956	11.828
	45.7925	47.0052	45.7032	65.2459	46.3327	12.679
	46.9927	50.768	46.9015	70.0418	47.5698	13.7576
	48.1933	54.641	48.0997	74.8376	48.8069	15.6277
	49.395	59.0209	49.298	80.203	50.0467	17.4978
	50.5968	63.796	50.4962	86.1475	51.2885	19.3679
	51.7986	69.0542	51.6945	93.9458	52.5303	21.2381
	53.0004	74.9821	52.8927	101.12	53.7721	23.9544
	54.2022	81.7249	54.091	109.362	55.0139	26.838
	55.4002	89.0939	55.2893	118.617	56.2557	29.7216
	56.5973	98.1974	56.4856	129.107	57.4975	35.0714
	57.7944	108.186	57.6758	140.881	58.7392	40.5654
	58.9915	121.373	58.8661	156.922	59.629	43.4154
	60.0127	132.373	59.8957	169.443	60.089	42.4532
	59.894	129.336	59.6129	163.147	60.2068	41.4909
	58.643	112.88	58.3457	143.837	59.4108	37.0976
	57.4374	100.073	57.1457	128.251	58.0626	31.4352
	56.2318	89.1063	55.9456	115.379	56.8036	25.7911
	55.0262	80.2632	54.7456	104.93	55.631	22.3636
	53.8207	73.9538	53.5456	95.3304	54.4298	19.6022
	52.6151	67.2315	52.3456	87.3638	53.1934	16.8407
	51.4095	61.5826	51.1456	80.0052	51.9569	14.0792
	50.204	56.5249	49.9456	73.6299	50.7205	12.5001
	48.9984	52.105	48.7455	68.4872	49.4841	11.389
	47.7928	47.913	47.5455	63.3527	48.2476	10.278
	46.5873	44.2485	46.3455	58.2181	47.0112	9.16685
	45.3817	40.8724	45.1455	54.0101	45.7747	8.05574
	44.1761	37.7388	43.9455	50.0063	44.5383	6.94464
	42.9706	34.9365	42.7455	46.3313	43.3018	6.12404
	41.765	32.3039	41.5454	42.9787	42.0654	5.60994
	40.5594	29.7608	40.3454	39.6262	40.8289	5.09584
	39.3538	27.5178	39.1454	36.7319	39.5925	4.58174
	38.1483	25.4431	37.9454	34.0504	38.3561	4.06763
	36.9427	23.6243	36.7454	31.369	37.1196	3.55353
	35.7371	21.8054	35.5454	28.6875	35.8832	3.03943
	34.5316	19.9866	34.3453	27.6924	34.6467	2.55359
	33.326	18.6479	33.1453	25.7324	33.4103	2.31211
	32.1204	17.2563	31.9453	23.7724	32.1738	2.07063
	30.9148	15.8646	30.81	21.8124	30.9374	1.82916
	29.7093	14.473	29.5969	19.9029	29.7009	1.58768
	28.5217	13.2673	28.3966	18.6229	28.4645	1.3462
	27.3344	12.0674	27.1964	17.1181	27.2281	1.10472
	26.1463	10.8675	25.9962	15.6132	25.9916	0.86324
	24.9463	9.67225	24.7959	14.1083	24.7552	0.62177
	23.7462	8.96217	23.5957	12.6098	23.5187	0.38029
	22.5462	8.13891	22.3954	11.4951	22.2823	0.13881
	21.3461	7.31565	21.1952	10.3804	21.0458	-0.10267
	20.1461	6.49239	19.995	9.26573	19.8094	-0.26782
	18.9447	5.66913	18.7947	8.15102	18.5729	-0.38796
	17.7399	4.84587	17.5945	7.04278	17.3365	-0.5081
	16.5351	4.16131	16.3942	6.1625	16.1001	-0.62824
	15.3303	3.62162	15.194	5.28222	14.8636	-0.74838
	14.1255	3.08192	13.9938	4.40195	13.6272	-0.86852
	12.9207	2.54223	12.7935	3.52167	12.3907	-0.98866
	11.7159	2.00254	11.5933	2.7773	11.1543	-1.1088
	10.5111	1.46284	10.3931	2.29341	9.91785	-1.22894
	9.30632	0.92315	9.19281	1.80952	8.6814	-1.34908
	8.10153	0.54632	7.99257	1.32563	7.44496	-1.46922
	6.89883	0.28879	6.79219	0.84174	6.20851	-1.50804
	5.69826	0.03126	5.58898	0.35785	4.97207	-1.49936
	4.4977	-0.22627	4.38577	-0.12604	3.73562	-1.40978
	3.22614	-0.4838	3.18256	-0.60993	2.49918	-1.3202
	2.06038	-0.74133	1.97935	-0.89224	1.50012	-1.23062
	1.02832	-0.99886	0.98449	-1.13256	0.99221	-1.14104
	1.40512	-0.14996	1.59307	-0.18542	1.07715	-0.03092
	2.58743	0.05733	2.77993	0.48724	2.31917	-0.47086
	3.76974	0.26462	3.97495	1.1599	3.51689	-0.78315
	4.96945	0.66018	5.16996	1.83256	4.83506	-0.68493
	6.17713	1.10956	6.36498	2.50522	6.07085	-0.58672
	7.38481	1.55893	7.55818	3.17788	7.30664	-0.4885
	8.59249	2.00831	8.7494	3.85055	8.54243	-0.39028
	9.80017	2.45768	9.94061	4.52321	9.77823	-0.29207
	11.0078	2.90706	11.1318	5.19587	11.014	-0.19385
	12.2155	3.35643	12.3291	5.9863	12.2498	-0.09563
	13.4232	4.08909	13.5286	7.01133	13.4856	0.00259
	14.6309	4.86106	14.7281	8.03635	14.7214	0.1008
	15.8386	5.63303	15.9276	9.06138	15.9572	0.19902
	17.0462	6.40499	17.1271	10.0864	17.193	0.29724
	18.2539	7.17696	18.3266	11.1114	18.4288	0.39546
	19.4616	7.94893	19.5261	12.1365	19.6646	0.49367
	20.6693	8.7209	20.7256	13.2828	20.9004	0.59189
	21.877	9.79543	21.9251	14.7902	22.1362	0.69115
	23.0846	10.9183	23.1245	16.2976	23.3719	1.06791
	24.2923	12.0412	24.324	17.805	24.6077	1.44467
	25.5	13.1641	25.5236	19.3124	25.8435	1.82143
	26.7078	14.287	26.7231	20.8198	27.0793	2.19819
	27.9156	15.4099	27.9226	22.7856	28.3151	2.57495
	29.1234	16.7345	29.1221	24.8582	29.5509	2.95171
	30.3312	18.3051	30.3215	26.9308	30.7867	3.32847
	31.5391	19.8757	31.512	29.0035	32.0225	3.70523
	32.7469	21.4463	32.6994	31.0761	33.2583	4.08199
	33.9547	23.0169	33.8867	33.1488	34.4941	4.45875
	35.1625	24.5875	35.0852	35.6173	35.7299	4.83551
	36.3703	27.4455	36.2845	38.1397	36.9657	5.21227
	37.5781	29.6637	37.4838	40.6622	38.2015	5.58903
	38.7859	31.8819	38.6831	43.7049	39.4372	6.28134
	39.9931	34.1001	39.8824	46.9152	40.673	7.21715
	41.1937	36.3183	41.0817	50.1255	41.9088	8.15295
	42.3942	39.0629	42.281	53.3359	43.1446	9.08876
	43.5948	41.922	43.4803	57.0136	44.3804	10.0246
	44.7954	44.7811	44.6796	61.2055	45.6162	10.9604
	45.9959	48.1501	45.8789	65.3974	46.852	11.8962
	47.1972	51.6196	47.0782	70.9438	48.0878	14.7806
	48.4022	55.6488	48.2775	76.031	49.3236	16.6328
	49.6073	59.972	49.4768	81.2745	50.5594	18.4851
	50.8123	64.7144	50.6761	87.8619	51.7952	20.3373
	52.0173	70.157	51.8754	94.4492	53.031	22.5716
	53.2224	76.2008	53.2093	101.572	54.2668	25.4123
	54.4274	83.2163	54.404	109.706	55.5025	28.2529
	55.6324	91.661	55.5987	120.302	56.7383	31.8441
	56.8375	100.672	56.7934	130.909	57.9741	35.8467
	58.0425	111.299	57.9881	143.27	59.2099	40.0101
	59.2476	123.106	59.1827	158.014	59.8692	43.1489
	60.1033	132.703	60.019	169.244	60.2686	43.211
	59.6047	124.96	59.3831	158.768	59.8448	41.6772
	58.4492	110.626	58.1941	140.13	59.0043	33.7338
	57.2595	98.3623	57.005	125.17	57.7711	27.897
	56.0537	87.723	55.8153	113.131	56.558	22.9675
	54.8479	79.5465	54.6219	102.574	55.363	20.7243
	53.6421	72.0483	53.4286	93.1193	54.1679	18.2125
	52.4363	65.5967	52.2297	85.3792	52.9639	15.7006
	51.2305	59.8083	51.0306	78.8163	51.7307	13.1888
	50.0247	55.3318	49.8316	72.0557	50.4976	11.7445
	48.8189	51.0452	48.6277	66.9	49.2644	10.4134
	47.6131	46.8884	47.4237	61.734	48.0313	9.08227
	46.4073	43.3575	46.2197	57.0505	46.7982	7.75115
	45.2015	39.8713	45.0157	52.8486	45.565	6.68007
	43.9957	37.0369	43.8118	49.1626	44.3319	6.06201
	42.7899	34.2026	42.6078	45.7939	43.0987	5.44395
	41.5846	31.4805	41.4039	42.4253	41.8184	4.82588
	40.3801	29.2326	40.2013	39.1687	40.5014	4.20782
	39.1756	26.9848	38.9988	36.4975	39.2648	3.58976
	37.9711	24.8333	37.7963	33.8263	38.0282	2.9717
	36.7666	22.9799	36.5937	31.1552	36.7916	2.66118
	35.5621	21.1264	35.3938	28.7228	35.555	2.39591
	34.3576	20.0461	34.195	26.6809	34.3184	2.13064
	33.1531	18.5927	32.9963	24.6391	33.0818	1.86537
	31.9486	17.1394	31.7976	23.0627	31.8452	1.6001
	30.7441	15.6861	30.5983	21.6053	30.6086	1.33483
	29.5396	14.2327	29.3966	20.0254	29.3721	1.06956
	28.3351	13.091	28.195	18.4455	28.1355	0.80429
	27.1306	12.0188	26.9934	16.8655	26.8989	0.53902
	25.9261	10.9466	25.7918	15.2856	25.6623	0.27375
	24.6849	9.87437	24.5901	13.7057	24.4257	0.00848
	23.4404	8.80218	23.3864	12.3936	23.1891	-0.25679
	22.2349	7.92863	22.1787	11.2862	21.9538	-0.44471
	21.0294	7.11767	20.971	10.1788	20.7194	-0.58391
	19.8239	6.3067	19.7679	9.07143	19.485	-0.72311
	18.6187	5.49574	18.5695	7.96405	18.2505	-0.8623
	17.414	4.68478	17.3712	6.85667	17.0161	-1.0015
	16.2093	4.05847	16.1729	5.74929	15.7816	-1.1407
	15.0046	3.52568	14.9745	4.99425	14.5472	-1.2799
	13.8017	2.9929	13.7762	4.24928	13.3127	-1.41909
	12.6095	2.46011	12.5777	3.50431	12.0783	-1.55829
	11.4173	1.92733	11.3786	2.75934	10.8438	-1.69749
	10.225	1.39454	10.1795	2.01437	9.62915	-0.53399
	9.0226	0.86176	8.9804	1.45802	8.41934	-0.58086
	7.81862	0.8478	7.7813	0.9091	7.20954	-0.62773
	6.61465	0.6025	6.5822	0.36019	5.99973	-0.6746
	5.41068	0.35721	5.38311	-0.18873	4.76844	-0.70418
	4.20671	0.11191	4.17996	-0.58892	3.5252	-0.72725
	3.00274	-0.13338	2.97028	-0.97108	2.28195	-0.75032
	1.84476	-0.7167	1.76059	-1.35323	1.50769	-0.7734
	0.92157	-0.75142	0.99202	-0.93701	0.98834	-0.79647
	1.58016	-0.65713	1.75956	-0.45082	1.4946	-0.81049
	2.77202	-0.30358	2.95824	0.06719	2.55525	-0.79846
	3.97508	0.04997	4.15691	0.64937	3.76114	-0.78643
	5.17814	0.40352	5.35559	1.23156	4.99647	-0.7744
	6.3812	0.75707	6.55427	1.81374	6.2318	-0.76237
	7.58427	1.11062	7.75294	2.39593	7.60997	-0.75034
	8.78733	1.46417	8.95162	2.97811	8.84651	-0.73831
	9.99039	2.00544	10.1503	3.5603	10.0831	-0.72628
	11.1935	2.69627	11.349	4.24805	11.3196	-0.71425
	12.3965	3.3871	12.5477	5.25844	12.5561	-0.70222
	13.5996	4.07793	13.7463	6.26883	13.7927	-0.69019
	14.8057	4.76876	14.945	7.27922	15.0292	-0.67816
	16.0123	5.45959	16.1425	8.28961	16.2658	-0.66613
	17.2189	6.15042	17.3402	9.3	17.5023	-0.5402
	18.4255	6.84125	18.5377	10.3104	18.7388	-0.23984
	19.6322	7.78737	19.7354	11.3208	19.9754	0.06052
	20.8511	9.29944	20.933	12.5075	21.2119	0.36088
	22.0603	10.4369	22.1306	14.0577	22.4485	0.66124
	23.2695	11.5744	23.3282	15.6079	23.685	0.9616
	24.4788	12.7118	24.5258	17.1581	24.9215	1.26196
	25.688	13.8493	25.7234	18.7083	26.1581	1.56233
	26.8972	14.9867	26.921	20.2585	27.3946	1.86269
	28.1065	16.1242	28.1186	21.8406	28.6312	2.16305
	29.3157	17.4594	29.3164	24.0407	29.8677	2.46341
	30.5249	18.9933	30.5153	26.2409	31.1042	2.76377
	31.7388	20.5273	31.7143	28.4411	32.3408	3.06413
	32.9535	22.0612	32.9132	30.6412	33.5773	3.36449
	34.1682	23.5951	34.1121	32.8414	34.8139	3.66485
	35.3829	25.4657	35.3111	35.1213	36.0504	3.96521
	36.5896	27.4374	36.5114	37.9845	37.2869	6.31102
	37.7949	29.4093	37.7155	40.8477	38.5235	7.15657
	39.0003	31.4664	38.9195	43.7108	39.76	8.00213
	40.2056	33.9182	40.1236	46.574	40.9966	8.84768
	41.411	36.37	41.3235	51.0954	42.2331	9.69324
	42.6163	38.8217	42.5225	54.869	43.4696	10.5388
	43.8217	41.6825	43.7216	58.6426	44.7062	11.3843
	45.027	45.3011	44.9207	62.4163	45.9427	12.2299
	46.2324	48.7144	46.1198	66.9209	47.1793	13.602
	47.4377	52.3233	47.3188	71.8303	48.4158	15.3082
	48.6431	56.4655	48.5179	76.7396	49.6523	17.0143
	49.8484	60.6321	49.717	82.3492	50.8889	18.7205
	51.0538	65.5403	50.9161	88.6168	52.1254	20.4267
	52.2591	70.8477	52.1152	95.5332	53.362	22.959
	53.4644	77.434	53.3142	102.828	54.5985	25.7459
	54.6698	84.3119	54.5133	111.635	55.835	28.7906
	55.8751	92.215	55.7124	121.458	57.0716	32.6518
	57.0805	101.667	56.9115	133.902	58.3081	37.0726
	58.2858	113.641	58.1106	146.325	59.4347	41.6088
	59.4912	125.917	59.3096	161.229	59.9907	44.5852
	60.3008	133.647	60.0987	169.82	60.2789	43.4456
	59.5408	123.985	59.2076	155.185	59.7893	40.2532
	58.337	108.461	58.0329	137.261	58.6277	33.7615
	57.1333	96.749	56.831	122.929	57.489	28.0482
	55.9295	86.7434	55.629	110.874	56.3696	23.442
	54.7258	78.1133	54.3857	102.223	54.9221	20.5134
	53.5221	71.7286	53.1884	93.1873	53.6848	17.5848
	52.3183	65.6924	51.9912	85.5265	52.4474	14.6563
	51.1146	59.9166	50.794	78.374	51.2101	13.0028
	49.9108	55.2369	49.5967	72.0419	49.9727	11.5591
	48.7212	50.5933	48.3995	66.4382	48.7354	10.1155
	47.5311	46.8223	47.2013	61.4905	47.498	8.6718
	46.3251	43.0513	46.0028	56.5427	46.2607	7.34615
	45.1191	39.9106	44.8043	52.6213	45.0233	6.56075
	43.913	36.8936	43.6058	48.7297	43.786	5.77534
	42.7079	34.0259	42.4073	45.1294	42.5486	4.98993
	41.509	31.5281	41.2088	41.8953	41.3113	4.3588
	40.3101	29.0303	40.0102	38.6611	40.074	3.9808
	39.1112	26.9769	38.8162	35.6674	38.8366	3.60279
	37.9093	24.934	37.6229	33.1964	37.5993	3.22479
	36.7069	22.8912	36.4296	30.7253	36.3619	2.84679
	35.5046	21.1613	35.2363	28.2543	35.1246	2.46878
	34.3023	19.559	34.0411	25.8691	33.8872	2.09078
	33.0999	17.9568	32.8434	24.0109	32.6503	1.71278
	31.8976	16.7414	31.6456	22.1528	31.4144	1.33477
	30.5611	15.4812	30.4479	20.2946	30.1785	0.95677
	29.3556	14.221	29.2502	18.4365	28.9425	0.57877
	28.1501	12.9608	28.0525	17.6273	27.7066	0.38568
	26.9446	11.7007	26.8548	16.2822	26.4707	0.25447
	25.7394	10.7088	25.6571	14.9371	25.2347	0.12326
	24.5912	9.76792	24.4594	13.592	23.9988	-0.00795
	23.3927	8.82709	23.2618	12.2469	22.7629	-0.13916
	22.1912	7.88626	22.0644	10.9018	21.527	-0.27037
	20.9897	6.94542	20.867	9.7104	20.291	-0.40157
	19.7882	6.03666	19.6697	8.55773	19.0551	-0.53278
	18.5867	5.4262	18.4723	7.40506	17.8192	-0.66399
	17.3835	4.81574	17.2749	6.51236	16.5833	-0.7952
	16.1783	4.20529	16.0316	5.75898	15.3474	-0.92641
	14.9732	3.59483	14.8181	5.00561	14.1114	-1.05762
	13.7681	2.98437	13.6169	4.25223	12.8755	-1.18883
	12.563	2.37392	12.4157	3.49885	11.6396	-1.32004
	11.3579	1.84415	11.2146	2.74548	10.4037	-1.45125
	10.1528	1.42339	10.0134	1.9921	9.16772	-1.58246
	8.94767	1.00262	8.81226	1.44643	7.9318	-1.71367
	7.74256	0.58186	7.6111	0.95925	6.69587	-0.54397
	6.53745	0.16109	6.40994	0.47206	5.45995	-0.51176
	5.33234	0.13744	5.20877	-0.01512	4.22402	-0.5018
	4.12722	-0.01632	4.00682	-0.5023	2.9881	-0.49184
	2.92211	-0.17008	2.80399	-0.98949	1.75217	-0.48189
	1.717	-0.32384	1.60116	-1.25	0.99628	-0.47193
	0.84351	-0.4776	0.89416	-1.29189	0.9826	-0.46198
	1.71601	-0.54568	1.94458	-1.18543	1.66228	-0.99672
	2.89233	-0.20032	3.1412	-0.55362	3.06218	-0.95494
	4.08534	0.14505	4.33736	0.07819	4.28116	-0.91315
	5.27836	0.49041	5.53319	0.71	5.48908	-0.87137
	6.47137	0.83578	6.72902	1.34181	6.697	-0.82959
	7.67533	1.18114	7.92484	1.97362	7.90493	-0.7878
	8.88284	1.59732	9.12067	2.60543	9.11285	-0.74602
	10.0904	2.27327	10.3165	3.23724	10.3291	-0.70423
	11.2979	2.94922	11.5163	3.8941	11.5716	-0.66245
	12.5054	3.62517	12.7162	4.90031	12.814	-0.62066
	13.7129	4.30112	13.9162	5.90652	14.0564	-0.57888
	14.9204	4.97707	15.1162	6.91273	15.2989	-0.5371
	16.1279	5.65303	16.3161	7.91893	16.5413	-0.49531
	17.3355	6.32898	17.5161	8.92514	17.7838	-0.45353
	18.543	7.00493	18.716	9.93135	19.0262	-0.41174
	19.7505	7.95199	19.916	10.9376	20.2687	-0.1608
	20.958	9.03243	21.116	13.1756	21.5111	0.18375
	22.1655	10.1129	22.3159	14.7119	22.7536	0.52829
	23.373	11.1933	23.5159	16.2482	23.996	0.87284
	24.5802	12.2738	24.7158	17.7844	25.2384	1.21739
	25.7866	13.3542	25.9158	19.3207	26.4809	1.56194
	26.993	14.4346	27.1158	20.857	27.7233	1.90649
	28.1995	15.7724	28.3157	22.5665	28.9658	2.25103
	29.4059	17.2417	29.5157	24.6851	30.2082	2.59558
	30.6123	18.711	30.7062	26.8036	31.4507	2.94013
	31.8188	20.1803	31.8966	28.9221	32.6931	3.28468
	33.0252	21.6496	33.087	31.0406	33.9355	3.62923
	34.2316	24.0644	34.2792	33.1592	35.178	3.97378
	35.438	25.9322	35.4777	35.8685	36.4204	4.31832
	36.6445	27.8001	36.6761	38.6579	37.6606	4.66287
	37.8509	29.6679	37.8746	41.4473	38.8976	6.8951
	39.0573	31.744	39.073	44.2367	40.1346	7.89753
	40.2638	34.1901	40.2715	47.0261	41.3716	8.89995
	41.4702	36.6363	41.4699	50.6428	42.6086	9.90238
	42.6766	39.0825	42.6683	54.4066	43.8456	10.9048
	43.883	42.1506	43.8668	58.1704	45.0827	11.9072
	45.0895	45.23	45.0652	61.9342	46.3197	12.9096
	46.2959	48.3094	46.2637	67.7136	47.5567	13.9121
	47.5023	52.5156	47.4621	72.521	48.7937	15.1271
	48.7167	56.5382	48.6606	77.3861	50.0307	17.2304
	49.9331	61.0343	49.859	83.4273	51.2677	19.3337
	51.1495	65.6847	51.0574	89.4684	52.5047	21.437
	52.361	71.5891	52.2559	96.5823	53.7417	23.6618
	53.5682	77.968	53.4543	104.159	54.9787	26.7929
	54.7754	85.0478	54.6528	112.568	56.2158	29.9432
	55.9826	93.331	55.8512	122.599	57.4528	34.0205
	57.1898	102.577	57.0496	134.424	58.6898	38.6998
	58.397	113.277	58.2481	147.397	59.5858	41.5225
	59.6041	126.063	59.4465	163.033	59.9449	44.2665
	60.1419	133.108	60.0321	168.794	60.1756	42.598
	59.3843	121.155	59.0244	151.791	59.5866	39.2478
	58.1345	107.681	57.8585	134.759	58.222	31.9545
	56.9324	95.673	56.6396	121.303	57.0649	26.9303
	55.7304	86.0729	55.4255	110.077	55.8686	21.9061
	54.5284	77.8564	54.2243	101.071	54.6722	19.1195
	53.3263	70.6069	53.023	92.0861	53.4759	16.5787
	52.1243	64.4476	51.8217	84.6685	52.2476	14.0379
	50.9885	58.7251	50.6205	77.439	51.0096	11.4971
	49.7914	54.2029	49.4192	71.2807	49.7716	10.2149
	48.5943	49.7563	48.2179	65.9203	48.5336	9.11009
	47.3972	45.9001	47.0167	60.6336	47.2956	8.00525
	46.1926	42.247	45.8154	56.232	46.0577	6.90041
	44.9815	39.6283	44.6141	51.8303	44.8197	5.79556
	43.7705	36.6324	43.4129	48.2247	43.5817	5.14989
	42.5595	33.8455	42.2116	44.7082	42.3437	5.041
	41.3421	31.3623	41.0103	41.3398	41.1057	4.63375
	40.1233	28.879	39.8091	38.4629	39.8677	4.22649
	38.9258	26.8325	38.6078	35.5859	38.6297	3.81923
	37.7282	24.8618	37.4065	32.709	37.3917	3.41198
	36.5306	22.8911	36.2077	30.3243	36.1537	3.00472
	35.333	21.0484	35.0537	28.0907	34.9157	2.59746
	34.0846	19.5217	33.8545	25.8571	33.6777	2.19021
	32.8728	17.995	32.6554	23.6235	32.4397	1.78295
	31.661	16.4682	31.4528	22.6276	31.2017	1.37569
	30.4492	15.0465	30.2352	20.8899	29.9638	0.96844
	29.24	13.8422	29.0222	19.1522	28.7258	0.78518
	28.033	12.6379	27.8194	17.4145	27.4878	0.61369
	26.826	11.4336	26.6166	15.9496	26.2498	0.4422
	25.6191	10.2751	25.4138	14.4933	25.0118	0.27071
	24.4121	9.35246	24.2111	13.037	23.7738	0.09923
	23.2051	8.42981	23.0083	11.6563	22.5358	-0.07226
	21.9981	7.50716	21.8059	10.5799	21.2978	-0.24375
	20.7912	6.58451	20.6036	9.50338	20.0598	-0.41524
	19.5842	5.66185	19.4014	8.42691	18.8218	-0.58673
	18.3773	5.01542	18.1992	7.35044	17.5838	-0.75822
	17.1703	4.4689	16.997	6.27396	16.3283	-0.92971
	15.9633	3.92239	15.7948	5.34983	15.0513	-1.1012
	14.7563	3.4081	14.5926	4.54262	13.8136	-1.27269
	13.549	2.90427	13.5131	3.73541	12.5814	-1.44418
	12.3411	2.40044	12.2953	2.92821	11.3493	-1.61567
	11.1333	1.89661	11.0776	2.16675	10.1171	-1.47164
	9.92545	1.39278	9.84694	1.64279	8.88495	-1.25918
	8.71761	0.88895	8.64581	1.11884	7.6528	-1.04672
	7.50978	0.38512	7.44467	0.59488	6.42064	-0.83426
	6.30194	0.13856	6.24354	0.07092	5.18848	-0.6218
	5.0941	-0.09007	5.04241	-0.45304	3.95633	-0.40934
	3.88334	-0.31869	3.84128	-0.97699	2.72417	-0.19688
	2.66926	-0.54732	2.64014	-0.76272	1.59381	0.00889
	1.45518	-0.77594	1.43901	-0.9924	0.93765	-0.06615
	0.82412	-0.89015	1.03092	-1.22208	1.06121	-0.14118
	1.93738	-0.71863	2.08032	-0.25095	2.14455	0.44886
	3.11293	0.26332	3.27596	0.37762	3.27276	0.51398
	4.28969	0.7724	4.47195	1.0062	4.50907	0.5791
	5.47657	1.23709	5.66794	1.63477	5.74537	0.64422
	6.68238	1.70177	6.86393	2.26335	6.98168	0.70934
	7.88819	2.16646	8.05993	2.89193	8.21798	0.77446
	9.094	2.63115	9.25592	3.5205	9.45429	0.83959
	10.2998	3.09583	10.4519	4.14908	10.6906	0.90471
	11.5056	3.56052	11.6479	4.85794	11.9269	0.96983
	12.7114	4.1857	12.8398	5.87569	13.1632	1.03495
	13.9172	4.90213	14.0172	6.89344	14.3995	1.10007
	15.123	5.61857	15.2149	7.91119	15.6358	1.16519
	16.3288	6.33501	16.414	8.92893	16.8721	1.23032
	17.5347	7.05144	17.6131	9.94668	18.1084	1.29544
	18.7405	7.76788	18.8121	10.9644	19.3447	1.36056
	19.9463	8.48432	20.0112	11.9822	20.581	1.42568
	21.1553	9.61799	21.2102	13.1906	21.8173	1.4908
	22.365	10.7525	22.4093	14.7012	23.0537	1.84642
	23.5748	11.887	23.6083	16.2117	24.29	2.21998
	24.7845	13.0215	24.8768	17.7223	25.5263	2.59353
	25.9945	14.1561	26.0735	19.2328	26.7626	2.96709
	27.207	15.2906	27.2703	20.7633	27.9989	3.34065
	28.4196	16.4251	28.467	22.8214	29.2352	3.71421
	29.6321	17.8024	29.6637	24.8795	30.4715	4.08776
	30.8447	19.4025	30.8605	26.9376	31.7078	4.46132
	32.0572	21.0026	32.0572	28.9956	32.9441	4.83488
	33.2697	22.6027	33.2555	31.0537	34.1804	5.20844
	34.4823	24.2028	34.4572	33.3609	35.4167	5.58199
	35.6897	25.8029	35.659	36.0303	36.653	5.95555
	36.8918	27.9268	36.8607	38.6997	37.8893	6.32911
	38.0939	30.0787	38.0625	41.3691	39.1256	7.09915
	39.296	32.2306	39.2642	45.518	40.3619	7.97585
	40.4981	34.3825	40.4659	48.9877	41.5982	8.85256
	41.7002	36.9374	41.6677	52.4574	42.8345	9.72926
	42.9023	39.7715	42.8694	55.9271	44.0708	10.606
	44.1047	42.6055	44.0712	59.5636	45.3072	11.4827
	45.309	45.5789	45.2729	63.9419	46.5435	12.3594
	46.5134	49.3167	46.4735	68.3203	47.7798	14.0518
	47.7177	52.9323	47.6741	73.1125	49.0161	15.7839
	48.922	57.1032	48.8747	78.4627	50.2524	17.516
	50.1264	61.5951	50.0754	84.0319	51.4887	19.2481
	51.3307	66.5219	51.276	90.6445	52.725	21.3657
	52.5351	72.9108	52.4766	97.2572	53.9613	24.246
	53.7394	79.392	53.6772	105.239	55.1976	27.1262
	54.9438	86.7509	54.8913	114.036	56.4339	30.8821
	56.1481	94.6663	56.108	123.808	57.6702	36.022
	57.3524	104.147	57.3248	135.754	58.9065	41.7398
	58.5568	115.787	58.5159	148.568	59.5691	44.5879
	59.7611	128.891	59.6985	164.885	59.9508	46.078
	60.1646	132.227	60.0048	168.685	59.9942	44.0593
	59.1831	119.357	58.9323	149.736	59.0661	36.4344
	57.9944	104.804	57.7324	133.097	57.7062	30.0094
	56.8057	93.1641	56.5325	120.836	56.4077	25.6484
	55.6049	83.3353	55.3326	109.905	55.2216	21.8725
	54.3985	76.859	54.1327	99.3792	53.9942	18.0966
	53.1921	69.5938	52.9328	90.854	52.7667	15.7574
	51.9857	63.8578	51.7329	83.2557	51.5393	14.0655
	50.7792	58.2141	50.5329	76.3778	50.3118	12.3736
	49.5782	53.6786	49.333	70.3562	49.0843	10.6817
	48.3773	49.3853	48.1331	64.7814	47.8569	8.98976
	47.1764	45.5311	46.934	59.9845	46.6294	7.93256
	45.9755	41.9798	45.7349	55.3918	45.402	7.20619
	44.7746	38.8415	44.5358	51.9468	44.1745	6.47982
	43.4755	35.814	43.3367	48.2021	42.947	5.75345
	42.2827	33.1251	42.1376	44.4573	41.7196	5.02708
	41.0898	30.4807	40.9385	41.3186	40.489	4.30071
	39.8933	28.2774	39.7399	38.3466	39.2514	3.57434
	38.6881	26.0741	38.5499	35.3746	38.0138	3.09416
	37.4829	23.8709	37.36	32.8121	36.7762	2.74044
	36.2777	22.722	36.17	30.5102	35.5386	2.38672
	35.0725	21.0332	34.9741	28.2082	34.301	2.03299
	33.8673	19.3445	33.7743	25.9063	33.0634	1.67927
	32.6621	17.6609	32.5746	23.6682	31.8258	1.32555
	31.4569	16.3536	31.3749	21.9331	30.5882	0.97182
	30.2517	15.0463	30.1752	20.1979	29.355	1.47207
	29.0465	13.739	28.9754	18.4628	28.1342	1.28952
	27.8413	12.4316	27.7757	16.7277	26.9134	1.10697
	26.6362	11.3646	26.576	15.3065	25.6927	0.92442
	25.431	10.3677	25.3763	13.9917	24.4719	0.74187
	24.2258	9.3709	24.182	12.6769	23.2511	0.55933
	23.0206	8.37406	22.9886	11.3622	22.0304	0.37678
	21.8152	7.37721	21.7952	10.0474	20.8096	0.19423
	20.6099	6.49775	20.6073	8.87715	19.5758	0.01168
	19.4046	5.83594	19.4271	7.91564	18.341	-0.17087
	18.1993	5.17412	18.1267	6.95413	17.1062	-0.35342
	16.994	4.51231	16.9273	5.99262	15.8715	-0.53597
	15.7887	3.8505	15.7279	5.03111	14.6367	-0.71851
	14.5833	3.18868	14.5285	4.0696	13.4019	-0.87528
	13.378	2.52687	13.3291	4.08961	12.1671	-0.89975
	12.1727	2.40108	12.1297	3.40899	10.9323	-0.92421
	10.9674	1.9497	10.9303	2.72837	9.69749	-0.94868
	9.76206	1.49832	9.73085	2.04774	8.4627	-0.96481
	8.55674	1.04694	8.53143	1.36712	7.2279	-0.8726
	7.35142	0.59556	7.33665	0.8846	5.99311	-0.78039
	6.1461	0.22101	6.14336	0.46706	4.75832	-0.68818
	4.94078	-0.01791	4.95007	0.04952	3.52352	-0.59597
	3.73546	-0.25683	3.75684	-0.36803	2.28873	-0.50375
	2.56369	-0.80716	2.57261	-0.77464	1.40168	-0.41154
	1.39781	-0.80379	1.38838	-1.00932	0.85194	-0.31933
	0.91029		1.01553			-0.22712

## Sheet: Fig.2e-f
Fig.2e	CPA		CPAM		CPAMC				Fig.2f	CPA	CPAM	CPAMC
	Z'(Ohm.cm^2)	Z''(Ohm.cm^2)	Z'(Ohm.cm^2)	Z''(Ohm.cm^2)	Z'(Ohm.cm^2)	Z''(Ohm.cm^2)				0.0213	0.0555	0.1
	57.0881	-8.30259	38.3111	-1.44377	972.038	-44.279				0.0593	0.0607	0.14
	57.5247	-10.298	38.4254	-1.94003	975.708	-53.8968				0.0312	0.079	0.26
	58.1633	-12.9872	38.7477	-2.53517	980.978	-66.3483				0.0511	0.0821	0.27
	58.8866	-16.0081	38.6176	-3.18255	987.055	-79.0746
	59.8436	-20.1605	38.8055	-4.12139	995.206	-97.148
	60.8178	-24.488	38.979	-5.11544	1004.77	-115.754
	62.0869	-30.1218	39.2085	-6.32168	1017	-137.29
	63.5658	-37.0481	39.4035	-7.90173	1031.47	-163.831
	65.3451	-45.0306	39.7891	-9.77606	1050.32	-192.678
	67.3879	-55.4051	40.1669	-12.0619	1073.56	-225.759
	69.5414	-66.5758	40.5351	-14.7076	1098.22	-260.878
	72.5307	-81.9487	41.0377	-18.2948	1131.62	-303.41
	75.6618	-99.5516	41.6328	-22.3934	1168.25	-347.196
	79.9588	-124.052	42.4132	-28.1408	1216.77	-401.414
	84.9084	-152.878	43.3474	-34.9159	1270.9	-456.569
	90.6747	-188.009	44.4244	-43.2804	1330.7	-515.836
	97.8797	-231.658	45.8076	-53.7572	1398.12	-579.188
	106.772	-285.796	47.5374	-66.8306	1472.58	-648.473
	118.062	-354.215	49.8171	-83.426	1553.54	-725.964
	131.706	-436.366	52.5932	-103.545	1637.15	-811.552
	148.977	-538.191	56.2008	-128.687	1725.79	-912.061
	170.519	-661.407	60.7732	-159.495	1817.07	-1029.57
	200.066	-818.44	67.3322	-198.682	1919.13	-1168.95
	234.195	-1005.81	75.1523	-245.632	2032.54	-1340.22
	277.63	-1238.56	85.2064	-304.352	2160.12	-1551.54
	334.34	-1534.17	98.8911	-378.976	2325.12	-1811.12
	402.558	-1885.09	116.256	-467.573	2516.27	-2108.29
	489.068	-2324.58	139.235	-578.853	2757.31	-2463
	585.106	-2816.07	165.426	-703.141	3028.36	-2838.26
	729.797	-3530.9	206.499	-882.984	3431.99	-3338.86
	886.944	-4304.29	253.759	-1076.93	3874.86	-3827.21
	1095.83	-5278.54	316.798	-1318.75	4439.65	-4367.18
	1366.39	-6515.08	402.218	-1621.42	5160.21	-4951.21
	1717.12	-8066.9	514.817	-1993.87	6046.09	-5548.12
	2148.2	-9914.04	653.832	-2430.49	7059.99	-6088.13
	2700.35	-12182.9	826.455	-2952.93	8219.32	-6564.55
	3391.92	-14941.3	1035.11	-3574.16	9495.91	-6912.25
	4273.36	-18293.7	1285.23	-4317.79	10857.1	-7069.49
	5401.3	-22345.6	1584.61	-5209.23	12230.2	-7044.93
	6887.77	-27418.9	1957.57	-6316.63	13607.8	-6831.74
	8732.4	-33389	2395.83	-7623.48	14831	-6473.96
	11189.3	-40800.3	2950.21	-9250.13	15984.5	-6003.28
	13993.2	-49784.8	3570.72	-11257	17003.8	-5542.68
	17943.7	-60316.4	4424.17	-13622.7	17841.6	-4987.93
	23343.3	-73876.1	5609.08	-16731.9	18474	-4292.81
	30595	-89633.1	7214.25	-20385.1	18913.3	-3709.83
	39757.3	-107856	9301.77	-24643	19418.4	-3296.27
	52013.2	-129542	12199.1	-29785.2	19769.1	-2841
	68586	-154954	16231.8	-35852.7	19909.9	-2459.92
	90235.7	-183346	21390.6	-43010.7	19974.6	-2103.3
	118245	-219217	28374.5	-50994.1	19930.5	-1767.49
	155498	-250315	37529	-59006.8	19908.7	-1598.77
	199937	-287840	49090.8	-67586.9	20020.4	-1347.65
	258675	-322319	63351.5	-75773.3	20063.2	-1180.37
	323413	-349176	80117.1	-84016.6	19924.7	-1089.4
	400213	-368813	99195.5	-91424.6	19912.2	-953.502
	485683	-389956	120532	-97138.8	19459.8	-766.784
	568756	-392840	144404	-101698	20034.1	-795.106
	652517	-381972	170260	-103447	20823.1	-515.182
	745986	-355836	200193	-105591	21517.9	-566.676

## Sheet: Fig.2g
CPA		CPAM		CPAMC			CPA	CPAM	CPAMC		CPA		CPAM		CPAMC			CPA	CPAM	CPAMC
0.000137545	-0.02021	3.93943e-05	0.01368	3.71831e-05	0.05985		52.1211	55.8371	251.144		0.0001	0.1968	0	0.0366	0	0.2231		41.1	70.2	100.24
0.26862	52.2338	8.00473e-05	-0.01131	7.63773e-05	0.02096		28.4667	56.5174	213.795		0.0003	-0.0415	0.0001	0.0457	0.0002	0.2056		20.64	68.7	118.1
0.56128	60.3742	0.0001207	-0.0363	0.000115571	-0.01232		21.282	78.848	204.488		0.0007	0.0392	0.0003	-0.1756	0.0006	0.0401		29.82	60.27	106.9
0.85025	60.1697	0.02494	10.587	0.0151	7.43782						0.0012	0.2267	0.0005	-0.053	0.0021	0.232
1.14215	60.1084	0.10706	36.903	0.07354	30.6785						0.0019	0.1519	0.0012	0.1797	0.0074	1.3006
1.42864	61.1441	0.17668	44.3626	0.13088	46.8795						0.0028	0.1127	0.003	0.511	0.0144	0.8801
1.71666	62.1798	0.26433	55.4281	0.19805	63.3577						0.0041	0.051	0.0069	0.3238	0.0204	-0.1625
2.00752	63.2155	0.33811	59.0234	0.26401	75.9052						0.0065	0.3974	0.0102	0.1013	0.0265	0.0459
2.29838	64.2512	0.42127	62.7076	0.31702	82.5952						0.0108	0.7844	0.0128	-0.184	0.0337	-0.0411
2.58924	63.9013	0.50243	68.3135	0.38863	89.7844						0.0145	0.5812	0.0155	0.0254	0.0413	-0.0276
2.8801	59.9144	0.57535	69.7734	0.45198	97.387						0.0172	0.9974	0.0186	0.0516	0.0483	0.028
3.17096	55.9275	0.65318	71.2332	0.50994	102.581						0.0196	1.1375	0.0218	0.0501	0.0554	0.1464
3.46182	51.9406	0.73508	72.6932	0.57768	107.775						0.0222	0.9386	0.0251	-0.0101	0.0619	0.4633
3.75268	47.9538	0.8094	74.153	0.64082	112.97						0.0252	0.829	0.0288	0.302	0.0673	-0.1067
4.04353	43.9669	0.88575	75.6129	0.7015	118.164						0.0286	1.0738	0.0327	0.3017	0.0734	0.1734
4.33439	39.98	0.96737	77.0728	0.76234	118.532						0.0321	1.3617	0.0367	0.311	0.0801	0.2735
4.62525	35.173	1.04588	78.3326	0.83387	121.084						0.0354	1.1968	0.0403	0.1322	0.0876	0.3857
4.91611	29.0925	1.12406	78.5888	0.88984	123.94						0.0391	1.1568	0.0435	-0.1167	0.095	0.6037
5.20697	23.0119	1.20136	78.845	0.95417	126.796						0.0429	1.2335	0.0466	0.0553	0.1016	0.3116
5.49783	16.9314	1.28035	79.1012	1.01865	129.652						0.0468	1.2847	0.05	0.1565	0.1086	0.5272
5.78869	14.4035	1.35935	79.3574	1.08015	132.508						0.0503	1.1334	0.0535	0.5074	0.1144	0.0655
6.07955	13.2194	1.43834	79.6136	1.1413	135.364						0.0534	1.1672	0.0571	0.3371	0.1197	-0.3449
6.3704	12.0353	1.51734	79.8698	1.20245	138.22						0.0566	1.357	0.0602	0.2236	0.1261	0.979
6.66126	10.8512	1.59633	80.126	1.26453	141.076						0.0602	1.5486	0.0628	0.2011	0.1332	0.5692
6.95212	11.9279	1.67533	80.3822	1.32808	143.932						0.064	1.4095	0.0654	0.1883	0.1407	0.5385
7.2429	11.496	1.75432	80.6384	1.39164	146.788						0.0673	1.548	0.0683	0.3084	0.1478	0.458
7.53362	11.064	1.83323	80.8946	1.4552	149.644						0.0702	1.6999	0.0717	0.5815	0.1544	0.1253
7.82434	10.6321	1.91214	81.1508	1.51875	152.5						0.0728	1.6927	0.075	0.1262	0.1616	0.7377
8.11506	10.2001	1.99105	81.407	1.58231	155.356						0.0757	1.5867	0.0784	0.543	0.1677	0.3022
8.40578	9.76819	2.06996	81.6632	1.64586	158.212						0.0789	1.7024	0.0819	0.3962	0.1735	0.2439
8.6965	9.33624	2.14887	81.9194	1.70942	161.068						0.0823	1.8563	0.0857	0.5347	0.1799	0.5323
8.98722	8.9043	2.22778	82.1756	1.77297	163.924						0.0856	1.5557	0.0896	0.473	0.1871	0.6373
9.27794	8.47235	2.30669	82.4318	1.83653	166.78						0.0893	1.317	0.0932	0.5198	0.1949	0.8691
9.56865	7.80836	2.3856	82.688	1.90005	169.636						0.0933	1.3414	0.0964	0.3776	0.2018	-0.233
9.85937	7.04646	2.46451	82.9442	1.96341	172.492						0.0972	1.5853	0.0996	0.3603	0.2084	0.237
10.1501	6.27311	2.54342	83.2004	2.02677	175.348						0.1011	1.4088	0.1028	0.4563	0.2151	0.7192
10.4408	5.77517	2.62233	83.4566	2.09013	178.204						0.1044	1.2667	0.1063	0.5044	0.2204	0.1541
10.7381	5.36352	2.70124	83.7128	2.15349	181.06						0.1075	1.3792	0.1098	0.4085	0.2259	0.8763
11.0307	4.89666	2.78015	83.969	2.21685	183.768						0.1109	1.5838	0.1128	0.4454	0.2323	0.9367
11.3213	4.29163	2.85906	84.2252	2.28021	186.111						0.1144	1.4428	0.1155	0.3107	0.2392	1.0922
11.6119	4.25373	2.93797	84.4814	2.34358	188.454						0.1177	1.3266	0.1183	0.3791	0.2467	1.1203
11.9024	4.21582	3.01688	84.7376	2.40694	190.797						0.1204	1.5089	0.1214	0.6311	0.2538	0.7383
12.193	4.17791	3.09579	83.7961	2.4703	193.139						0.1229	1.7089	0.1249	0.5033	0.2608	0.7687
12.4835	4.14001	3.1747	82.6579	2.53366	195.482						0.1255	1.4213	0.1283	0.6359	0.268	0.6468
12.7741	4.11319	3.25361	81.5197	2.59702	197.825						0.1284	1.5469	0.1319	0.5587	0.2739	0.4961
13.0646	4.1074	3.33253	80.3815	2.66038	200.168						0.1317	1.7601	0.1359	0.4502	0.28	0.8202
13.3552	4.10162	3.41144	79.2433	2.72374	202.511						0.1351	1.8001	0.14	0.0626	0.2867	0.8123
13.6457	4.09583	3.49035	78.105	2.7871	204.854						0.1385	1.6294	0.1437	0.0533	0.2942	1.1775
13.9363	4.09005	3.56926	76.9668	2.85046	207.197						0.1422	1.7249	0.1471	0.0337	0.3016	0.5069
14.2185	4.08426	3.64817	75.8286	2.91382	209.54						0.146	1.9516	0.1502	0.1318	0.3081	0.4851
14.509	3.97611	3.72708	74.6904	2.97718	211.883						0.15	1.7863	0.1535	0.2622	0.315	0.8417
14.7996	3.94685	3.80599	73.5522	3.04054	214.225						0.1537	1.7284	0.1571	0.3365	0.3213	0.6024
15.0901	3.9176	3.8849	72.414	3.1039	216.568						0.157	1.7524	0.1607	0.0989	0.3264	0.6042
15.3807	3.8809	3.96381	71.2758	3.16726	218.911						0.1603	2.0461	0.1638	0.2004	0.3323	0.6399
15.6712	3.83458	4.04272	70.1376	3.23062	221.254						0.1639	1.9983	0.1664	-0.0697	0.3389	1.2577
15.9618	3.78827	4.12163	68.9994	3.29398	223.597						0.1677	1.8163	0.1689	0.1627	0.3462	1.3304
16.2523	3.74195	4.20054	67.8611	3.35734	225.94						0.1711	1.8667	0.1718	0.2485	0.3539	1.4445
16.5429	3.6601	4.27945	66.7229	3.4207	228.283						0.1739	2.0874	0.1752	0.5281	0.361	1.2877
16.8334	2.72187	4.35836	65.5847	3.48406	230.626						0.1766	1.9138	0.1786	0.2767	0.3683	0.8647
17.124	2.71943	4.43727	64.4465	3.54742	232.969						0.1794	1.9495	0.1819	0.3754	0.3751	0.8919
17.4145	2.717	4.51618	63.3083	3.61078	235.311						0.1827	2.1328	0.1854	0.3576	0.3808	0.5292
17.705	2.71456	4.59509	62.1701	3.67414	237.654						0.186	2.2327	0.1892	0.4702	0.387	0.7769
17.9956	2.71213	4.674	59.7707	3.7375	239.997						0.1895	2.0599	0.1931	0.3316	0.3938	1.6096
18.2861	2.70969	4.75291	57.228	3.80086	242.34						0.1932	1.8741	0.1968	0.4524	0.4013	1.0608
18.5767	2.70726	4.83182	55.7018	3.86422	244.683						0.1971	2.0452	0.2	0.2566	0.4082	1.1437
18.8672	2.70482	4.91073	54.3488	3.92758	246.222						0.2011	2.1493	0.2031	0.2974	0.4144	1.0162
19.1578	2.70239	4.98964	52.9958	3.99094	247.344						0.2047	2.098	0.2063	0.4827	0.4212	1.1797
19.4483	2.69995	5.06855	51.6429	4.0543	248.466						0.2077	2.1283	0.21	0.4828	0.4271	1.0114
19.7388	2.69752	5.14746	50.2899	4.11766	249.589						0.2107	2.1425	0.2136	0.4268	0.4326	0.916
20.0294	2.69508	5.22637	48.9369	4.18102	250.711						0.2137	2.2588	0.2168	0.4104	0.439	1.7905
20.3199	2.69265	5.30528	47.584	4.24438	251.833						0.217	2.0253	0.2195	0.4632	0.4461	1.5629
20.6105	2.69021	5.38419	46.231	4.30774	252.955						0.2205	2.0866	0.2223	0.6718	0.4537	1.4935
20.901	2.68778	5.4631	44.878	4.3711	254.077						0.2236	2.1935	0.2253	0.6143	0.4611	1.5807
21.1916	2.68535	5.54201	43.525	4.43446	249.934						0.2261	1.9586	0.2285	0.5592	0.4682	1.1495
21.4821	2.6824	5.62092	42.1721	4.49782	239.965						0.2286	2.247	0.2317	0.6687	0.4757	1.8459
21.7727	2.67858	5.69983	40.8191	4.56118	229.996						0.2314	1.9854	0.2352	0.6176	0.4818	0.7757
22.0632	2.67475	5.77874	39.4661	4.62454	220.027						0.2347	2.5539	0.2389	0.6026	0.4876	0.6197
22.3538	2.67093	5.85765	38.1131	4.6879	210.059						0.2381	2.2935	0.2427	0.4731	0.494	1.6839
22.6443	2.6671	5.93656	36.7602	4.75126	200.09						0.2415	1.9837	0.2465	0.6803	0.5012	1.4946
22.9348	2.66327	6.01547	35.4072	4.81462	188.058						0.245	2.3614	0.2501	0.4169	0.5086	1.5016
23.2254	2.65945	6.09438	34.6864	4.87798	173.831						0.2487	2.6138	0.2536	0.5479	0.5151	0.9801
23.5159	2.65562	6.17329	34.0375	4.94157	159.603						0.2526	2.2582	0.257	0.667	0.5215	1.0126
23.8065	2.6518	6.2522	33.3885	5.00527	145.376						0.2564	2.121	0.2606	0.6551	0.5281	1.8009
24.097	2.64797	6.33111	32.7396	5.06898	131.149						0.2599	1.8841	0.2643	0.5422	0.5333	1.1122
24.3874	2.6469	6.41002	32.0906	5.13269	117.106						0.2632	2.255	0.2675	0.5181	0.5387	1.6755
24.6778	2.64698	6.48893	31.4417	5.1964	112.061						0.2667	2.0081	0.2701	0.4498	0.5452	1.78
24.9681	2.64706	6.56784	30.7928	5.2601	107.015						0.2704	2.2054	0.2726	0.5887	0.5525	1.4895
25.2585	2.64714	6.64675	30.1438	5.32381	101.969						0.2742	2.3143	0.2753	0.7734	0.5602	1.9837
25.5488	2.64722	6.72566	29.4949	5.38752	96.9239						0.2773	2.1516	0.2784	0.809	0.5673	1.2384
25.8392	2.6473	6.80458	28.846	5.45123	91.8783						0.28	2.0836	0.2818	0.7192	0.5744	1.8118
26.1295	2.64738	6.88349	28.197	5.51493	86.8328						0.2828	2.0668	0.2853	0.7272	0.5815	1.5755
26.4199	2.64746	6.9624	27.5481	5.57864	81.7872						0.2859	2.3937	0.2889	0.7729	0.5871	0.9226
26.7102	2.64754	7.04131	26.8991	5.64235	76.7416						0.2891	2.149	0.2928	0.8123	0.5932	2.0521
27.0006	2.64762	7.12022	26.2502	5.70606	71.6961						0.2924	2.1042	0.2969	1.0059	0.6	2.0243
27.2909	2.6477	7.19913	25.6013	5.76976	68.5702						0.2958	2.0891	0.3007	0.8477	0.6077	1.8464
27.5813	2.64778	7.27804	24.9523	5.83347	65.5701						0.2996	2.4139	0.3039	0.768	0.6151	1.6268
27.8716	2.64786	7.35695	24.3034	5.89718	62.5701						0.3036	2.545	0.307	0.5991	0.6214	1.2552
28.162	2.64794	7.43586	23.6545	5.96089	59.5701						0.3073	2.2676	0.3103	0.7246	0.6279	2.0169
	2.64802		22.2349	6.02459							0.3107	2.1241	0.3138	0.8247	0.6341	1.2863
											0.3137	2.3624	0.3172	0.6848	0.6392	1.5369
											0.3169	2.332	0.3203	0.5489	0.6454	1.9421
											0.3203	2.2697	0.3229	0.6986	0.6524	1.6641
											0.3239	2.3879	0.3255	0.67	0.66	2.131
											0.3271	2.4685	0.3285	0.8162	0.6676	1.3161
											0.3298	2.2553	0.3318	0.6034	0.6745	1.7001
											0.3323	2.1476	0.3352	0.889	0.6818	1.6108
											0.335	2.402	0.3388	0.7275	0.6883	1.3365
											0.3382	2.5635	0.3426	0.9032	0.694	1.7144
											0.3417	2.3339	0.3467	0.9774	0.7	1.7847
											0.3451	2.3044	0.3506	1.0249	0.7067	1.8768
											0.3486	2.398	0.354	0.6582	0.7141	1.9886
											0.3524	2.6858	0.3571	0.9361	0.7212	1.9757
											0.3563	2.4193	0.3602	0.8472	0.7276	1.6053
											0.3602	2.3377	0.3634	0.9999	0.7345	1.3775
											0.3637	2.5295	0.367	0.9486	0.7402	1.7108
											0.3668	2.6075	0.3704	0.7904	0.7457	1.6795
											0.3699	2.4265	0.3733	0.6414	0.7524	1.9801
											0.3735	2.4858	0.3758	0.7809	0.7598	2.2859
											0.3773	2.6644	0.3786	0.9315	0.7678	2.2051
											0.3806	2.2999	0.3817	0.929	0.7753	2.1506
											0.3834	2.1299	0.3853	0.997	0.7823	2.1239
											0.3861	2.3225	0.3887	0.9997	0.7889	1.9295
											0.3892	2.5675	0.3922	0.9567	0.7944	1.719
											0.3927	2.472	0.3958	0.8751	0.8001	1.9947
											0.3961	2.4189	0.3995	1.0567	0.8066	2.4259
											0.3997	2.4086	0.4033	0.681	0.8139	2.0086
											0.4034	2.6506	0.4067	0.9605	0.8213	2.1435
											0.4072	2.4669	0.4098	0.9014	0.8279	1.8879
											0.4108	2.3014	0.413	0.9536	0.8345	1.9193
											0.4141	2.4639	0.4164	0.9873	0.8413	2.3033
											0.4171	2.5655	0.4201	1.0612	0.8466	1.5893
											0.4201	2.3426	0.4235	0.9312	0.8524	1.9011
											0.4234	2.3884	0.4265	0.8843	0.8592	2.2929
											0.4269	2.6111	0.4293	0.8842	0.8666	2.3505
											0.4303	2.7538	0.4322	0.9055	0.8745	2.4243
											0.4332	2.2879	0.4355	0.8757	0.8815	1.7779
											0.4358	2.3931	0.4388	1.0643	0.8886	1.9002
											0.4386	2.5699	0.4421	0.9513	0.8951	1.7564
											0.4417	2.5586	0.4457	1.1234	0.9007	1.6291
											0.4453	2.4432	0.4497	1.1667	0.9067	2.6173
											0.4489	2.3836	0.4536	1.2437	0.9131	2.2023
											0.4522	2.546	0.4573	1.0647	0.9202	2.3586
											0.4558	2.6411	0.4607	1.1473	0.9275	2.3437
											0.4596	2.5392	0.4638	1.08	0.9342	1.7519
											0.4635	2.5857	0.4672	1.1583	0.9414	2.4246
											0.4671	2.8042	0.4709	1.3016	0.9477	2.1039
											0.4704	2.4999	0.4744	1.2294	0.953	1.8768
											0.4737	2.3191	0.4773	1.1836	0.9593	2.4912
											0.4775	2.6022	0.4797	1.0835	0.9662	2.6184
											0.4815	2.8218	0.4822	1.2347	0.9738	2.7675
											0.485	2.5422	0.4851	1.1882	0.9814	2.3792
											0.4878	2.4316	0.4884	1.2425	0.9883	2.1327
											0.4905	2.5578	0.4917	1.3447	0.9955	2.3809
											0.4935	2.638	0.4951	1.2954	1.0014	1.5384
											0.4966	2.6708	0.4987	1.2576	1.0068	2.2334
											0.4997	2.4884	0.5025	1.1993	1.0131	2.5983
											0.5029	2.6257	0.5064	1.0852	1.02	2.841
											0.5064	2.7368	0.5101	1.2939	1.0274	3.0475
											0.5101	2.4279	0.5132	1.1358	1.0342	2.1191
											0.5138	2.5145	0.5163	1.318	1.0407	2.6704
											0.5173	2.6894	0.5198	1.3804	1.0477	2.386
											0.5205	2.5631	0.5234	1.5192	1.0535	2.2009
											0.5235	2.2752	0.5268	1.1977	1.0594	2.356
											0.5268	2.4506	0.5297	1.1313	1.0662	2.8042
											0.5303	2.8996	0.5324	1.2373	1.0736	3.0321
											0.5339	2.7519	0.5352	1.2017	1.0813	2.9563
											0.537	2.4095	0.5383	1.2523	1.0883	2.7808
											0.5395	2.5208	0.5418	1.2744	1.0954	2.7479
											0.542	2.6293	0.5453	1.395	1.1023	2.2722
											0.5448	2.5013	0.549	1.3317	1.108	2.4149
											0.548	2.5634	0.553	1.3487	1.1139	2.8105
											0.5514	2.4425	0.557	1.4992	1.1203	2.9555
											0.5548	2.8204	0.5608	1.6912	1.1273	3.2799
											0.5585	2.625	0.564	1.1557	1.1343	2.7712
											0.5626	2.5211	0.5671	1.1071	1.1408	2.9495
											0.5666	2.5967	0.5703	1.1245	1.1476	2.667
											0.5704	2.6841	0.5737	1.5411	1.1544	2.558
											0.5737	2.453	0.5773	1.4017	1.1598	2.4936
											0.5771	2.3579	0.5804	1.3988	1.1658	2.9251
											0.5806	2.5841	0.5831	1.2349	1.1726	3.4963
											0.5844	2.7244	0.5857	1.3027	1.18	3.0908
											0.5878	2.5306	0.5886	1.4296	1.1877	3.3282
											0.5907	2.4658	0.5919	1.6241	1.1947	2.7418
											0.5933	2.5717	0.5954	1.426	1.2019	2.6418
											0.5961	2.5698	0.5988	1.5448	1.2081	2.895
											0.5993	2.5235	0.6024	1.4532	1.2134	2.4818
											0.6026	2.5346	0.6062	1.5436	1.2194	2.8887
											0.6058	2.6393	0.6099	1.4382	1.2261	3.3078
											0.6092	2.6789	0.6135	1.4801	1.2337	3.504
											0.6131	2.4901	0.6168	1.2603	1.2411	3.54
											0.6169	2.6581	0.6199	1.4066	1.2476	2.9224
											0.6205	2.8835	0.6234	1.3407	1.2545	3.6055
											0.6237	2.6869	0.6272	1.4298	1.2605	3.0778
											0.6267	2.4814	0.6308	1.418	1.266	2.8707
											0.6299	2.6686	0.6338	1.4036	1.2725	3.4345
											0.6333	2.8123	0.6364	1.3487	1.2798	2.8833
											0.6369	2.5715	0.6391	1.2694	1.2874	3.3421
											0.6401	2.5292	0.6422	1.6924	1.2946	3.0866
											0.6427	2.7301	0.6455	1.6368	1.3015	2.7164
											0.6452	2.918	0.6488	1.546	1.3089	3.3441
											0.648	2.8839	0.6522	1.4305	1.3148	2.5677
											0.6513	2.964	0.656	1.5578	1.3203	2.9943
											0.6547	3.0481	0.66	1.5015	1.3264	2.9422
											0.6582	3.2324	0.664	1.8129	1.3333	3.2233
											0.6617	3.0205	0.6676	1.4942	1.3406	3.2949
											0.6656	3.1306	0.6709	1.4934	1.3475	2.5966
											0.6698	3.4733	0.674	1.4243	1.3543	3.0683
											0.6738	3.3864	0.6773	1.5733	1.3614	3.2436
											0.6773	3.1131	0.6809	1.4647	1.3672	2.9606
											0.6806	2.8535	0.6841	1.6389	1.3732	3.5483
											0.6841	3.0709	0.6868	1.5199	1.38	3.5131
											0.6878	3.0774	0.6893	1.5315	1.3876	3.8385
											0.6914	2.9543	0.692	1.6368	1.3952	3.3072
											0.6943	3.0346	0.6951	1.8456	1.4018	2.7829
											0.6969	3.1866	0.6984	1.7692	1.4085	3.4534
											0.6996	3.3148	0.7016	1.7742	1.4151	3.0228
											0.7026	3.1903	0.705	1.6045	1.4206	3.2797
											0.7058	3.1702	0.7086	1.8778	1.4266	3.6471
											0.7091	3.413	0.7124	1.7473	1.4332	3.7844
											0.7126	3.1772	0.7162	1.7416	1.4405	3.8735
											0.7163	3.024	0.7196	1.5716	1.4477	3.1079
											0.7202	3.1688	0.7228	1.6122	1.454	3.0134
											0.7239	3.3957	0.7261	1.7738	1.4611	3.3903
											0.7273	3.21	0.7297	1.7484	1.4679	3.4548
											0.7303	3.1494	0.7333	1.7622	1.4734	3.3255
											0.7335	3.3966	0.7365	1.5216	1.4796	3.0216
											0.7369	3.593	0.7393	1.4238	1.4862	3.3348
											0.7406	3.3305	0.742	1.5525	1.4935	3.4061
											0.7439	3.3049	0.745	1.6794	1.5008	3.3612
											0.7466	3.3441	0.7483	1.8557	1.5075	3.7991
											0.7491	3.4798	0.7519	1.9556	1.5146	3.2458
											0.7518	3.5195	0.7555	1.6519	1.521	2.9048
											0.755	3.4929	0.7593	1.6148	1.5267	2.7299
											0.7585	3.7646	0.7634	1.6125	1.5329	3.3901
											0.7619	3.6971	0.7674	1.6963	1.5398	3.842
											0.7655	3.505	0.7709	1.6778	1.5474	3.5004
											0.7694	3.5528	0.774	1.7767	1.5545	3.505
											0.7734	3.7062	0.7771	1.7185	1.5612	3.2471
											0.7774	3.7002	0.7805	1.7112	1.5685	3.3925
											0.781	3.4428	0.784	1.6327	1.5744	3.2583
											0.7842	3.6292	0.7873	1.8028	1.58	3.5169
											0.7876	3.7714	0.7901	1.6573	1.5864	4.2182
											0.7915	3.5699	0.7926	1.6944	1.5934	4.3143
											0.795	3.57	0.7952	1.7307	1.6011	3.9893
											0.798	3.5415	0.7982	1.7648	1.6082	4.0245
											0.8006	3.5906	0.8016	1.8031	1.6148	3.5249
											0.8032	3.5556	0.8051	1.6235	1.6217	4.1199
											0.8062	3.5129	0.8085	1.6221	1.6272	3.3912
											0.8095	3.791	0.8123	1.7573	1.6327	3.7575
											0.8128	3.9241	0.8161	1.9374	1.6389	4.4138
											0.8162	3.647	0.8198	1.8698	1.6459	3.9362
											0.8198	3.6383	0.8232	1.997	1.6537	4.5566
											0.8236	3.8223	0.8264	1.7151	1.6608	3.7213
											0.8273	4.0047	0.8295	1.9117	1.6678	3.9299
											0.8307	3.6922	0.833	1.8902	1.6747	4.2744
											0.8337	3.6655	0.8369	2.2521	1.6804	3.6225
											0.8367	3.9058	0.8404	1.7717	1.6867	4.1142
											0.8399	3.8208	0.8433	1.7089	1.6937	4.1468
											0.8433	3.8554	0.846	1.6336	1.7013	4.0566
											0.8469	3.8142	0.8489	1.8783	1.7087	3.8499
											0.8499	3.8706	0.8521	1.9421	1.715	3.4352
											0.8526	3.8476	0.8554	1.831	1.7219	4.137
											0.8552	3.734	0.8588	1.6114	1.7284	3.5793
											0.8582	3.8488	0.8625	1.7393	1.7338	3.3395
											0.8617	4.1299	0.8665	1.6723	1.7398	4.2153
											0.8651	3.7547	0.8705	1.7939	1.7463	3.7771
											0.8686	3.4194	0.8742	1.6499	1.7538	4.1822
											0.8721	3.5515	0.8775	1.7203	1.7614	4.0802
											0.876	3.7666	0.8806	1.6249	1.7683	3.5858
											0.8799	3.5479	0.8839	1.6931	1.7755	3.9748
											0.8836	3.4922	0.8875	1.6794	1.7816	3.3042
											0.8868	3.7377	0.891	1.5064	1.7869	3.9967
											0.8902	3.9621	0.8939	1.2859	1.793	4.0283
											0.8938	3.9167	0.8964	1.3637	1.7997	4.3478
											0.8976	3.9546	0.8991	1.619	1.8073	4.4331
											0.901	3.9598	0.902	1.7908	1.8147	3.7929
											0.9038	3.9633	0.9054	1.8484	1.8211	3.7994
											0.9064	3.7789	0.9086	1.7305	1.8279	3.6487
											0.9093	3.8501	0.912	1.8762	1.8338	3.7766
											0.9124	3.9368	0.9155	1.9137	1.8393	4.1483
											0.9157	3.9965	0.9192	2.0043	1.8457	4.04
											0.919	3.8262	0.9231	1.6328	1.8528	4.4214
											0.9226	3.7903	0.9268	1.6746	1.8607	4.4908
											0.9264	4.0106	0.93	1.4694	1.868	4.0045
											0.9302	3.9734	0.933	1.4421	1.875	4.4861
											0.9339	3.8598	0.9364	1.4261	1.882	4.2823
											0.9371	3.9922	0.94	1.6799	1.8875	3.8569
											0.94	4.1606	0.9436	1.4722	1.8932	3.9968
											0.9432	4.0151	0.9466	1.7431	1.8998	4.3747
											0.9467	3.8343	0.9492	1.5409	1.9069	4.4696
											0.9501	3.9377	0.9521	1.7529	1.9142	3.8835
											0.9531	4.0698	0.9555	1.8271	1.9209	4.1686
											0.9556	3.9352	0.9591	1.7318	1.9276	4.1393
											0.9582	3.8061	0.9626	1.5496	1.9346	4.2416
											0.961	3.9486	0.9663	1.7863	1.9403	4.0851
											0.9644	4.152	0.9701	1.7405	1.9462	3.927
											0.9681	4.0642	0.974	1.8843	1.9526	4.4326
											0.9718	3.9786	0.9776	1.7643	1.9598	4.2727
											0.9757	4.216	0.9807	1.7951	1.9674	4.7576
											0.9798	4.3519	0.9837	1.6354	1.9743	4.6692
											0.984	4.0642	0.9867	1.7823	1.9816	4.6011
											0.9878	3.9905	0.99	1.7895	1.9885	4.3829
											0.9911	4.1982	0.9934	1.7918	1.9939	3.533
											0.9942	4.2148	0.9967	1.9881	1.9999	4.3664
											0.9975	4.173	0.9994	1.7284	2.0066	4.9714
											1.0011	4.2701	1.002	1.8483	2.014	4.9074
											1.0045	4.3615	1.0048	1.7975	2.0216	5.0222
											1.0072	4.3062	1.008	1.9865	2.0283	4.1547
											1.0097	3.9548	1.0114	1.8569	2.0354	4.5165
											1.0124	4.0989	1.0148	2.0951	2.0414	4.4702
											1.0155	4.502	1.0184	2.0809	2.0467	4.2933
											1.0189	4.4853	1.0222	2.2167	2.0528	4.912
											1.0221	4.2375	1.026	1.8354	2.0596	4.9579
											1.0256	4.1415	1.0297	1.9796	2.0673	5.1021
											1.0294	4.3435	1.0331	1.9362	2.0749	4.3883
											1.0331	4.2278	1.0363	2.0963	2.0816	4.2122
											1.0368	4.2088	1.0398	2.2687	2.0886	5.1588
											1.0401	4.2398	1.0436	2.2476	2.0945	4.2597
											1.0431	4.3737	1.0474	2.1981	2.0999	4.7917
											1.0463	4.2919	1.0505	2.0801	2.1061	5.0517
											1.0498	4.2265	1.0532	1.95	2.113	4.778
											1.0535	4.3215	1.056	2.0668	2.1202	5.0731
											1.0569	4.4001	1.0592	2.2226	2.1273	4.6728
											1.0597	4.1245	1.0624	2.2657	2.134	4.9304
											1.0624	3.9913	1.0657	2.1452	2.141	4.9414
											1.0654	4.356	1.069	2.2979	2.147	4.5536
											1.0688	4.5085	1.0726	2.3494	2.1529	4.6401
											1.0724	4.2978	1.0765	2.3437	2.1594	4.7701
											1.0759	4.2744	1.0803	2.486	2.1665	5.2198
											1.0796	4.4463	1.0839	2.2933	2.1742	4.8655
											1.0835	4.5986	1.0872	2.292	2.1815	4.8444
											1.0875	4.344	1.0904	2.2244	2.1885	4.6629
											1.0912	4.3845	1.0939	2.3637	2.1952	4.3092
											1.0945	4.4757	1.0974	2.3487	2.2005	4.5022
											1.0977	4.4148	1.1006	2.4751	2.2063	4.7732
											1.1012	4.3597	1.1031	2.2157	2.2127	4.8311
											1.1049	4.5127	1.1055	2.3868	2.2197	4.9899
											1.1083	4.6696	1.1082	2.498	2.2271	4.9509
											1.1111	4.5849	1.1113	2.5452	2.2338	4.9247
											1.1135	4.4163	1.1146	2.3417	2.2407	5.0005
											1.1161	4.5766	1.1179	2.4853	2.2477	5.1753
											1.1191	4.8078	1.1214	2.4508	2.2533	5.1295
											1.1222	4.7448	1.1252	2.5335	2.2592	5.0961
											1.1254	4.5504	1.1291	2.5611	2.2661	5.5118
											1.1287	4.6337	1.133	2.6275	2.2738	5.2338
											1.1323	4.8853	1.1368	2.3458	2.2816	4.8898
											1.1361	4.6827	1.1402	2.4452	2.2884	4.9692
											1.14	4.6804	1.1435	2.0797	2.2953	4.5765
											1.1436	4.8067	1.1472	2.3291	2.3014	4.715
											1.1468	4.731	1.1509	2.4162	2.3066	4.6185
											1.15	4.6163	1.1541	2.5188	2.3128	5.2379
											1.1534	4.631	1.1568	2.3077	2.3196	5.6077
											1.1571	4.867	1.1595	2.3805	2.3269	5.3525
											1.1605	4.9392	1.1624	2.4171	2.3344	5.2715
											1.1633	4.6733	1.1656	2.4808	2.3412	4.6306
											1.1658	4.6816	1.1688	2.5449	2.3485	5.1488
											1.1685	4.8949	1.1721	2.4661	2.3548	4.9897
											1.1716	5.0109	1.1758	2.4679	2.3604	4.6429
											1.1751	4.6278	1.1796	2.3844	2.3667	5.4232
											1.1785	4.693	1.1836	2.4642	2.3735	5.3351
											1.1821	4.9454	1.1872	2.2054	2.3812	5.3596
											1.1858	5.0121	1.1903	2.5476	2.3886	5.64
											1.1897	4.9071	1.1933	2.5043	2.3954	4.882
											1.1936	4.8507	1.1966	2.6944	2.4023	5.1934
											1.1972	4.9844	1.2002	2.5668	2.4076	5.1399
											1.2005	4.8747	1.2036	2.4981	2.4129	5.29
											1.2039	4.7532	1.2064	2.1847	2.4191	6.1109
											1.2073	4.7255	1.209	2.5198	2.4258	5.6588
											1.2108	5.0868	1.2117	2.5611	2.4333	5.9295
											1.2138	4.9695	1.2147	2.6647	2.4406	5.2245
											1.2165	4.884	1.2183	2.5592	2.4473	5.1559
											1.2192	5.0317	1.2219	2.7207	2.4541	5.6846
											1.2222	5.2981	1.2255	2.5009	2.46	4.9252
											1.2254	5.1171	1.2292	2.6067	2.466	5.831
											1.2287	4.9647	1.233	2.4898	2.4729	5.8481
											1.232	5.1096	1.2368	2.541	2.4806	5.5966
											1.2357	5.2388	1.2404	2.4025	2.4882	5.9124
											1.2395	5.1598	1.2436	2.4862	2.4947	5.1866
											1.2433	5.0773	1.247	2.4549	2.5015	5.8099
											1.2468	5.1735	1.2507	2.7763	2.5082	5.5059
											1.2499	5.2636	1.2545	2.6633	2.5136	5.3532
											1.2531	5.1143	1.2578	2.5042	2.5197	6.0676
											1.2565	5.2261	1.2605	2.4436	2.5265	5.7728
											1.2603	5.3689	1.2633	2.4701	2.5337	5.8719
											1.2638	5.3336	1.2663	2.6378	2.541	5.9254
											1.2668	5.0232	1.2695	2.5309	2.5475	5.71
											1.2694	4.9764	1.2728	2.6707	2.5544	5.8892
											1.2721	5.2813	1.276	2.5584	2.5612	5.157
											1.2754	5.2967	1.2796	2.6509	2.5669	5.4901
											1.2788	5.1336	1.2833	2.5679	2.5731	5.5948
											1.2822	5.2482	1.287	2.4852	2.58	5.6685
											1.2856	5.3606	1.2905	2.3997	2.5876	6.3936
											1.2893	5.3216	1.2937	2.6153	2.5951	5.6941
											1.2932	5.1851	1.2967	2.5471	2.6019	6.074
											1.2971	5.2064	1.2999	2.8018	2.6089	5.9084
											1.3007	5.4508	1.3034	2.6679	2.6147	5.4326
											1.3039	5.2145	1.3069	2.7383	2.6198	5.5119
											1.3072	5.1223	1.3098	2.504	2.626	5.9271
											1.3108	5.3484	1.3124	2.6701	2.6327	6.6171
											1.3146	5.6268	1.3149	2.591	2.6402	6.2186
											1.3177	5.2112	1.3179	2.544	2.6478	5.9444
											1.3202	5.0321	1.3212	2.5171	2.6546	5.9854
											1.3227	5.2391	1.3246	2.6827	2.6618	5.3511
											1.3254	5.3743	1.3281	2.5457	2.6678	5.3918
											1.3284	5.2233	1.3318	2.7775	2.6735	5.5352
											1.3317	5.2244	1.3358	2.6744	2.6799	5.8821
											1.3349	5.3325	1.3398	2.7993	2.6872	6.2996
											1.3384	5.4893	1.3435	2.8223	2.6952	6.196
											1.3424	5.2461	1.3468	2.7081	2.7019	5.978
											1.3465	5.2515	1.3499	2.5386	2.7083	5.7553
											1.3504	5.3352	1.3534	2.6285	2.715	5.721
											1.3539	5.3481	1.357	2.7173	2.7204	5.8895
											1.357	5.2277	1.3605	2.5987	2.7259	5.9605
											1.3604	5.3733	1.3635	2.771	2.7323	6.6927
											1.364	5.5179	1.3661	2.5277	2.7392	6.31
											1.3674	5.4922	1.369	2.7547	2.7468	6.1774
											1.3703	5.198	1.3722	2.7446	2.754	6.1184
											1.3729	5.4001	1.3757	2.9907	2.7609	5.8095
											1.3756	5.632	1.3791	2.7545	2.7683	6.6493
											1.3786	5.4262	1.3827	2.8914	2.7742	5.9974
											1.3821	5.4063	1.3866	2.6707	2.7802	6.0975
											1.3856	5.6059	1.3904	2.693	2.7868	6.6401
											1.3893	5.8573	1.3938	2.7097	2.7943	6.3101
											1.3932	5.5526	1.397	2.8234	2.8018	6.755
											1.3972	5.3855	1.3999	2.6152	2.8083	5.8526
											1.4012	5.4233	1.403	2.913	2.8152	6.2571
											1.4048	5.7048	1.4064	2.7124	2.8214	6.3139
											1.4079	5.6293	1.4101	3.0252	2.8263	5.3973
											1.411	5.7361	1.4133	2.783	2.8321	6.2429
											1.4145	5.8247	1.416	2.9406	2.8386	6.4672
											1.4182	5.9042	1.4186	2.7866	2.8459	6.5772
											1.4214	5.6369	1.4215	2.9233	2.8537	6.7527
											1.4241	5.7067	1.4248	2.9474	2.8608	5.7771
											1.4266	5.9196	1.4283	2.9913	2.8681	6.542
											1.4294	5.848	1.4318	2.8497	2.8749	6.5008
											1.4324	5.7628	1.4353	2.9963	2.8804	6.3074
											1.4355	5.7217	1.439	2.8077	2.8865	6.6895
											1.4388	5.8303	1.4429	3.1101	2.8934	6.6176
											1.4421	5.9545	1.4468	3.0296	2.9011	7.0284
											1.4458	5.8241	1.4503	2.88	2.9083	6.38
											1.4497	5.8524	1.4536	2.9434	2.9147	6.2399
											1.4534	5.9861	1.4571	2.887	2.9216	7.0364
											1.4568	5.8072	1.4609	2.9761	2.9274	6.001
											1.4599	5.7764	1.4646	2.8004	2.9326	6.5946
											1.4631	5.8855	1.4675	2.9773	2.9389	6.6809
											1.4667	6.1545	1.4701	2.9505	2.9458	6.8293
											1.4705	5.8802	1.4728	3.0319	2.9534	7.0627
											1.4738	5.7053	1.4758	2.9257	2.961	6.6202
											1.4766	5.8654	1.479	2.8828	2.9684	6.7575
											1.4792	6.0397	1.4822	2.8993	2.9761	6.5699
											1.4821	5.8507	1.4855	3.2424	2.982	6.0212
											1.4854	5.8698	1.4891	3.027	2.9877	6.4599
											1.4888	5.8708	1.4929	3.1947	2.9939	6.5452
											1.4922	6.1375	1.4967	3.1374	3.0008	6.9861
											1.4958	5.8796	1.5001	3.2936	3.0082	6.4546
											1.4995	5.8504	1.5032	3.2245	3.0149	6.4765
											1.5033	6.0325	1.5064	3.2848	3.0215	6.5843
											1.507	6.124	1.5099	3.0045	3.0282	6.2235
											1.5104	6.0247	1.5136	3.1993	3.0333	5.959
											1.5136	6.0376	1.5169	3.1943	3.0388	6.496
											1.517	6.3126	1.5197	3.2822	3.0454	6.7705
											1.5208	6.2831	1.5223	3.0636	3.0526	7.3963
											1.5243	6.0041	1.5251	3.1762	3.0602	6.8943
											1.5273	6.0018	1.5284	3.2029	3.0674	6.8331
											1.5299	6.2903	1.5319	2.9966	3.0746	6.7988
											1.5326	6.192	1.5354	3.1864	3.0815	6.5997
											1.5356	6.1743	1.5389	3.2096	3.0873	6.1229
											1.5389	6.2422	1.5427	3.1537	3.0934	6.7028
											1.5421	6.3864	1.5467	3.2514	3.1001	7.3157
											1.5454	6.3188	1.5505	3.0504	3.1075	6.9039
											1.549	6.0261	1.5539	2.9366	3.1146	6.5361
											1.5528	6.2299	1.5572	3.2332	3.1209	6.7337
											1.5565	6.4464	1.5606	3.3305	3.1277	6.8791
											1.5601	6.0633	1.5643	3.3337	3.1341	7.2607
											1.5633	5.8445	1.5678	3.2754	3.1394	6.9557
											1.5667	6.0844	1.5708	3.1668	3.1456	6.7865
											1.5704	6.4834	1.5733	2.9804	3.1525	7.0014
											1.5743	6.1487	1.5759	3.1097	3.16	7.2899
											1.5777	6.0041	1.5789	3.2449	3.1678	7.5734
											1.5803	6.1244	1.5822	3.1725	3.1749	6.8057
											1.5828	6.2109	1.5856	3.1892	3.1821	6.8457
											1.5856	6.0547	1.5889	3.2339	3.1883	6.6153
											1.5888	6.0644	1.5926	3.116	3.1937	6.6078
											1.5922	6.1414	1.5964	3.0914	3.1998	7.4965
											1.5956	6.2423	1.6001	3.1026	3.2066	7.4836
											1.5991	6.1023	1.6036	3.1664	3.214	7.6478
											1.6029	6.1629	1.6066	3.0984	3.2212	7.3624
											1.6068	6.5624	1.6096	3.303	3.2278	6.4998
											1.6106	6.4416	1.6128	3.1643	3.2347	7.1011
											1.614	6.3038	1.6163	3.2959	3.2402	7.1737
											1.617	6.0958	1.6199	3.3191	3.2457	7.1131
											1.6202	6.4534	1.623	2.9828	3.2523	7.6957
											1.6237	6.3247	1.6256	3.2433	3.2594	7.4151
											1.6272	6.1629	1.6283	3.4401	3.2674	7.656
											1.6303	6.3576	1.6315	3.2987	3.2752	6.7095
											1.633	6.5422	1.635	3.3709	3.2825	7.0529
											1.6356	6.4463	1.6385	3.3454	3.2895	7.6427
											1.6386	6.3103	1.6421	3.2563	3.295	7.0141
											1.6418	6.3839	1.6458	3.5246	3.3007	7.3072
											1.6451	6.7082	1.6496	3.3913	3.307	7.4107
											1.6485	6.4505	1.6535	3.2859	3.3139	7.0561
											1.6523	6.4085	1.657	3.269	3.3209	7.3328
											1.6563	6.4498	1.6601	3.4049	3.3271	7.0796
											1.6602	6.5876	1.6633	3.33	3.3334	7.5613
											1.6638	6.3428	1.6669	3.4836	3.3405	7.4049
											1.667	6.2987	1.6707	3.494	3.3462	6.753
											1.6703	6.4987	1.6741	3.3776	3.3521	7.008
											1.6738	6.7605	1.6769	2.9627	3.359	6.885
											1.6776	6.5132	1.6795	3.2786	3.3663	7.8719
											1.681	6.3902	1.6823	2.9991	3.3742	7.5513
											1.6838	6.3699	1.6855	3.2743	3.3814	7.6813
											1.6864	6.4965	1.6887	3.1798	3.3885	7.6755
											1.6892	6.5379	1.692	3.2189	3.395	6.9474
											1.6924	6.501	1.6955	3.2561	3.4006	7.1759
											1.696	6.7042	1.6993	3.4885	3.4067	7.2872
											1.6995	6.6747	1.7031	3.1617	3.4133	7.4509
											1.7029	6.5116	1.7067	3.3084	3.4206	7.5973
											1.7066	6.5896	1.71	3.0347	3.4278	7.3826
											1.7104	6.7357	1.7131	3.2752	3.4342	7.241
											1.7142	6.6842	1.7164	3.1723	3.4412	7.3959
											1.7175	6.434	1.72	3.4631	3.4473	7.304
											1.7206	6.548	1.7236	3.4858	3.4524	7.0989
											1.7238	6.8293	1.7266	3.2401	3.4587	8.1615
											1.7273	6.6638	1.7292	3.3379	3.466	8.6039
											1.731	6.694	1.7318	3.399	3.474	8.1399
											1.7343	6.738	1.7348	3.4731	3.4818	7.6343
											1.737	6.7625	1.7381	3.6286	3.4886	7.7229
											1.7396	6.7466	1.7416	3.4249	3.4957	7.5501
											1.7425	6.6093	1.745	3.3847	3.5015	7.691
											1.7456	6.9188	1.7488	3.5964	3.5071	7.5695
											1.7489	7.0269	1.7528	3.5197	3.5134	8.1304
											1.7522	6.7311	1.7568	3.5095	3.5204	8.1852
											1.7558	6.7144	1.7607	3.5004	3.5275	8.2384
											1.7596	6.8689	1.764	3.5964	3.5339	8.1959
											1.7635	6.9882	1.7672	3.3897	3.5401	7.6516
											1.7672	6.5894	1.7706	3.7439	3.5471	8.2161
											1.7704	6.616	1.7742	3.5572	3.5532	7.8401
											1.7735	6.8749	1.7776	3.4736	3.5592	7.6921
											1.7768	6.6905	1.7804	3.4147	3.5662	8.1705
											1.7805	6.7988	1.783	3.5177	3.5737	7.8891
											1.7842	6.8605	1.7857	3.4438	3.5816	7.8719
											1.7873	6.9697	1.7889	3.6877	3.5886	7.7495
											1.79	6.844	1.7922	3.4987	3.5956	7.7394
											1.7926	6.7444	1.7956	3.4714	3.6023	7.7662
											1.7955	6.8041	1.7991	3.5806	3.6079	7.2579
											1.7988	6.9866	1.8028	3.6973	3.6137	7.8457
											1.8022	6.8663	1.8065	3.603	3.6202	8.1217
											1.8057	6.7451	1.81	3.4867	3.6274	8.2921
											1.8092	6.9732	1.8132	3.593	3.6347	8.6641
											1.813	7.0605	1.8163	3.5381	3.6411	7.4612
											1.8168	6.9552	1.8195	3.5028	3.6475	7.9935
											1.8203	6.8884	1.823	3.6197	3.654	7.7809
											1.8235	6.9989	1.8266	3.4999	3.6594	7.4614
											1.8265	7.0394	1.8299	3.4755	3.6656	8.5139
											1.8297	6.8427	1.8326	3.4038	3.6726	8.3536
											1.8332	6.9829	1.8353	3.4813	3.6802	8.1091
											1.8367	7.1237	1.8382	3.7107	3.688	8.3852
											1.8397	7.2945	1.8417	3.6753	3.6948	7.7483
											1.8424	7.04	1.8453	3.499	3.7014	8.295
											1.8453	6.8462	1.8489	3.5443	3.7076	8.0845
											1.8485	7.1052	1.8525	3.7638	3.7133	8.5901
											1.8519	7.1497	1.8564	3.7448	3.7197	8.7558
											1.8553	6.8148	1.8604	3.8093	3.7267	8.717
											1.8589	6.8469	1.8642	3.4801	3.7342	9.0359
											1.8628	7.1119	1.8674	3.3718	3.741	8.1757
											1.8668	7.2006	1.8706	3.1757	3.7474	8.6327
											1.8705	6.9818	1.8741	3.5832	3.7544	8.5605
											1.8738	7.011	1.8779	3.3329	3.7607	7.883
											1.877	7.1559	1.8815	3.3423	3.7664	8.0579
											1.8804	7.0005	1.8844	3.4648	3.7728	8.1611
											1.8842	7.0774	1.887	3.4364	3.7798	8.2391
											1.8878	7.1354	1.8897	3.4344	3.7873	8.3579
											1.891	7.3675	1.8927	3.6902	3.7945	8.5626
											1.8936	7.1709	1.8957	3.6744	3.8013	8.7868
											1.8961	6.8394	1.8988	3.574	3.8085	8.4811
											1.899	7.0337	1.902	3.5255	3.8144	8.3628
											1.9022	7.2225	1.9056	3.593	3.82	8.3295
											1.9055	7.1536	1.9094	3.7491	3.8262	8.5088
											1.9089	6.9814	1.9131	3.7682	3.8334	9.2999
											1.9124	7.2152	1.9165	3.5854	3.8412	8.5538
											1.9161	7.3917	1.9197	3.5832	3.8482	8.7153
											1.9197	7.2449	1.9227	3.9135	3.855	8.7102
											1.9233	7.207	1.9262	4.0263	3.8617	8.1783
											1.9265	7.4343	1.9299	4.1378	3.867	8.3816
											1.9296	7.4702	1.9334	4.1553	3.8729	8.5209
											1.9329	7.3098	1.9361	4.1409	3.8798	9.2006
											1.9366	7.3926	1.9387	4.1412	3.8873	9.2765
											1.9404	7.3208	1.9415	4.1224	3.8953	8.9364
											1.9436	7.4208	1.9447	4.056	3.9021	8.5051
											1.9464	7.1424	1.9482	4.1303	3.9091	8.5478
											1.9492	7.2381	1.9516	3.9251	3.9154	8.9761
											1.9523	7.5675	1.9552	4.136	3.9207	8.8078
											1.9557	7.4324	1.9592	3.9925	3.9266	8.8926
											1.959	7.2512	1.9633	4.2634	3.9332	9.394
											1.9626	7.3108	1.9674	4.0534	3.9405	8.4704
											1.9664	7.5928	1.9709	4.0892	3.9477	8.3172
											1.9704	7.524	1.9739	4.1042	3.9541	8.7369
											1.9742	7.3727	1.977	4.2489	3.9611	8.6393
											1.9775	7.4103	1.9803	4.1611	3.968	8.967
											1.9806	7.5315	1.9838	4.3805	3.9736	8.355
											1.9838	7.4155	1.9868	3.976	3.9798	8.9521
											1.9873	7.3636	1.9895	4.1101	3.9866	9.1494
											1.991	7.301	1.9922	4.0155	3.9939	8.7121
											1.9942	7.3471	1.9951	4.2153	4.0012	9.1501
											1.9969	7.0898	1.9984	4.1286	4.0078	8.317
											1.9994	7.0055	2.0019	4.2284	4.0148	8.934
											2.0023	7.3152	2.0053	4.187	4.0209	8.6397
											2.0057	7.432	2.009	4.1299	4.0263	8.7013
											2.0092	7.116	2.0128	4.2427	4.0325	9.7375
											2.0125	7.1581	2.0166	4.1489	4.0393	9.3474
											2.0161	7.357	2.0201	4.0456	4.0471	9.1281
											2.0198	7.3472	2.0233	4.3593	4.0545	9.1652
											2.0235	7.1488	2.0264	4.4753	4.0615	8.6699
											2.0272	7.457	2.0298	4.3943	4.0685	9.1809
											2.0306	7.4868	2.0335	4.4896	4.074	8.6492
											2.0337	7.4444	2.0371	4.2201	4.0796	8.8929
											2.0369	7.3548	2.04	4.3223	4.0864	9.4944
											2.0405	7.4122	2.0426	4.3612	4.0936	8.7641
											2.0441	7.6194	2.0453	4.5283	4.1015	9.469
											2.0472	7.5136	2.0485	4.5665	4.1084	8.6211
											2.05	7.4458	2.0521	4.9947	4.1148	8.6859
											2.0527	7.478	2.0556	4.965	4.1215	9.1857
											2.0557	7.7322	2.0591	4.9826	4.1272	8.7949
											2.0589	7.5657	2.0628	4.7474	4.1329	9.5862
											2.0623	7.3146	2.0664	4.819	4.1393	9.1158
											2.0659	7.4413	2.0701	4.6994	4.1464	9.2266
											2.0697	7.6973	2.0736	4.8274	4.1539	9.422
											2.0736	7.4627	2.0768	4.7274	4.1606	8.9046
											2.0774	7.4371	2.08	4.7282	4.1674	9.2116
											2.0809	7.4563	2.0837	4.6753	4.1746	8.8974
											2.084	7.6847	2.0875	5.14	4.1806	8.9901
											2.0871	7.4868	2.0908	4.847	4.1869	9.1588
											2.0904	7.4324	2.0935	4.7279	4.1936	9.1854
											2.0941	7.6672	2.0961	4.6488	4.2009	9.8763
											2.0975	7.6335	2.0989	4.9437	4.2083	9.4217
											2.1004	7.411	2.1019	4.9202	4.2149	9.4514
											2.1029	7.4684	2.1052	5.136	4.222	9.5058
											2.1056	7.5907	2.1085	4.9039	4.2285	9.0675
											2.1087	7.7152	2.112	5.0275	4.2337	9.646
											2.1121	7.4162	2.1158	5.0086	4.2396	9.4633
											2.1154	7.3982	2.1197	5.0159	4.2462	9.4143
											2.1187	7.6331	2.1235	4.9483	4.2536	9.7529
											2.1222	7.5594	2.1268	4.9076	4.2612	9.3861
											2.1259	7.3908	2.13	4.7745	4.2679	9.4334
											2.1297	7.3537	2.1333	4.6568	4.275	9.5759
											2.1333	7.6082	2.1369	4.8996	4.2812	9.3406
											2.1365	7.5369	2.1404	4.9007	4.2867	9.2766
											2.1398	7.3993	2.1435	4.8385	4.293	9.4134
											2.1433	7.4162	2.1461	4.9043	4.2999	9.6664
											2.1471	7.7371	2.1488	4.9364	4.3075	9.3814
											2.1505	7.6109	2.152	4.8805	4.3148	9.4795
											2.1534	7.5008	2.1556	5.1168	4.3213	9.6106
											2.1561	7.4472	2.1591	4.9252	4.3281	9.352
											2.159	7.6915	2.1628	4.8989	4.3338	9.4789
											2.1622	7.5846	2.1666	4.8372	4.3393	9.2087
											2.1655	7.4986	2.1705	5.1142	4.3458	9.7012
											2.1687	7.759	2.1744	5.0402	4.3531	9.905
											2.1722	7.7335	2.178	5.0085	4.361	9.7253
											2.1761	7.5601	2.181	4.9062	4.3682	9.7082
											2.18	7.5266	2.1841	4.9315	4.375	9.3102
											2.1839	7.733	2.1874	5.0708	4.3821	9.9035
											2.1872	7.8242	2.1909	5.2106	4.3876	9.7484
											2.1904	7.6461	2.1941	5.0338	4.3932	9.6335
											2.1937	7.5605	2.1968	5.0669	4.3997	10.508
											2.1974	7.8567	2.1994	4.8282	4.4067	10.0907
											2.2009	7.9717	2.2021	5.0051	4.4141	9.6364
											2.2039	7.6086	2.2051	5.1645	4.4207	9.717
											2.2064	7.5922	2.2084	5.1541	4.4274	9.5046
											2.2089	7.7785	2.2116	5.0127	4.4344	9.9303
											2.2118	7.8064	2.2151	4.979	4.4402	9.4934
											2.2152	7.7631	2.219	5.0877	4.446	9.8179
											2.2186	7.7283	2.2229	4.9956	4.4525	10.0829
											2.2221	7.8644	2.2266	5.1921	4.4599	10.0477
											2.2258	7.8775	2.23	5.0666	4.4678	10.6369
											2.2296	7.6945	2.2331	5.1328	4.4749	9.6711
											2.2334	7.721	2.2363	5.1168	4.482	9.8988
											2.2369	7.9388	2.2398	5.2218	4.4885	9.6918
											2.2401	7.6217	2.2436	5.0284	4.4938	9.1989
											2.2432	7.4805	2.247	5.0416	4.4999	10.3035
											2.2466	7.7909	2.2498	4.9785	4.5065	10.2104
											2.2502	7.9909	2.2525	5.0669	4.5138	10.1526
											2.2538	7.7242	2.2555	5.0192	4.5213	10.226
											2.2568	7.5566	2.2588	5.2856	4.5279	9.6838
											2.2595	7.7835	2.2623	4.9927	4.5349	10.1389
											2.2624	7.9047	2.2657	5.1683	4.5411	10.0347
											2.2656	7.7668	2.2692	5.3101	4.5465	9.7431
											2.2689	7.7262	2.273	5.295	4.5527	10.3908
											2.2723	7.8911	2.2769	5.1447	4.5595	10.1567
											2.2759	7.9962	2.2806	5.2477	4.5672	10.7903
											2.2798	7.8392	2.2839	4.738	4.5747	9.7121
											2.2838	7.8495	2.287	5.0612	4.5815	9.7365
											2.2875	8.0564	2.2904	5.12	4.5886	10.1838
											2.2908	8.0153	2.294	5.2514	4.5945	9.5619
											2.2939	7.8491	2.2975	5.1541	4.5998	10.1235
											2.2971	7.9996	2.3004	5.2285	4.606	10.0805
											2.3007	8.3348	2.3029	5.1714	4.6127	10.0937
											2.3044	8.1406	2.3054	5.1297	4.62	10.5354
											2.3075	7.8011	2.3083	5.2113	4.627	10.0605
											2.3101	7.7173	2.3115	5.1863	4.6334	10.3288
											2.3127	7.9792	2.3148	5.0361	4.6405	10.5759
											2.3156	7.9559	2.3181	5.2531	4.6469	10.1591
											2.3189	8.0625	2.3219	5.1343	4.6529	9.8905
											2.3222	8.1521	2.3258	5.2131	4.6594	10.0091
											2.3255	8.2043	2.3298	5.3536	4.6667	10.745
											2.3291	7.9682	2.3335	5.3034	4.6746	10.5408
											2.3329	8.0365	2.3369	5.189	4.6817	9.9339
											2.3367	8.2539	2.3402	5.2067	4.6889	10.4618
											2.3403	8.2621	2.3438	5.2298	4.6956	10.1628
											2.3435	7.9053	2.3475	5.3256	4.7007	10.0743
											2.3467	7.8954	2.3508	5.219	4.7064	10.2574
											2.3501	8.2013	2.3534	5.2734	4.7128	10.4938
											2.3539	8.4224	2.3558	5.2534	4.7199	10.6378
											2.3576	8.2187	2.3586	5.3593	4.7276	10.8558
											2.3607	8.0543	2.3619	5.4753	4.7346	10.343
											2.3634	8.2796	2.3654	5.222	4.7415	10.2854
											2.3661	8.3331	2.3689	5.2306	4.748	10.6382
											2.3692	8.2297	2.3724	5.125	4.7535	10.6045
											2.3724	8.1744	2.3763	5.2523	4.7594	10.2731
											2.3757	8.1666	2.3802	5.2131	4.7662	11.0829
											2.3791	8.199	2.384	5.4411	4.7737	10.7729
											2.3828	7.8864	2.3873	5.2575	4.7813	10.5977
											2.3867	8.005	2.3902	5.3486	4.7878	10.4875
											2.3906	8.366	2.3934	5.3764	4.7947	10.3249
											2.394	8.1488	2.3969	5.3979	4.8013	10.5626
											2.3973	7.9996	2.4005	5.2635	4.8069	9.9761
											2.4005	8.1079	2.4035	5.3076	4.8131	10.4596
											2.404	8.4523	2.406	5.1403	4.8199	10.734
											2.4076	8.249	2.4086	5.3155	4.8272	10.7013
											2.4108	8.0516	2.4115	5.3993	4.8343	10.6071
											2.4134	8.2518	2.4148	5.2851	4.8409	10.4603
											2.4159	8.3867	2.4182	5.3891	4.8482	11.0839
											2.4186	8.1434	2.4217	5.4085	4.8547	10.7607
											2.4217	8.1875	2.4254	5.3144	4.8604	10.6665
											2.425	8.3759	2.4293	5.3379	4.8668	11.3242
											2.4283	8.4726	2.4332	5.3254	4.8738	11.3971
											2.4317	8.4052	2.4369	5.3424	4.8814	11.0155
											2.4353	8.1649	2.4402	5.3569	4.8883	10.8824
											2.4392	8.4292	2.4434	5.3889	4.8949	10.9317
											2.4432	8.4162	2.4468	5.3876	4.9018	10.8504
											2.4468	8.3376	2.4505	5.322	4.9073	10.4145
											2.45	8.2151	2.4542	5.4148	4.9126	10.896
											2.4532	8.4731	2.4571	5.3098	4.9189	11.1203
											2.4568	8.6147	2.4597	5.3133	4.9258	10.7355
											2.4605	8.2995	2.4626	5.5733	4.9335	11.187
											2.4638	8.2979	2.4658	5.6001	4.9408	10.5526
											2.4665	8.3269	2.4693	5.466	4.9477	10.5757
											2.4693	8.4421	2.4726	5.4903	4.9546	11.0751
											2.4723	8.3066	2.4759	5.2882	4.9604	10.8887
											2.4756	8.3263	2.4795	5.5325	4.9663	11.2699
											2.479	8.6886	2.4832	5.5591	4.9731	11.263
											2.4824	8.5339	2.487	5.5249	4.9805	11.3416
											2.4862	8.3713	2.4906	5.233	4.9882	11.1596
											2.4901	8.4508	2.4937	5.4649	4.9948	10.8724
											2.494	8.6291	2.497	5.4945	5.0016	11.3062
											2.4974	8.3285	2.5005	5.3889	5.0081	10.8883
											2.5005	8.379	2.5041	5.4836	5.0132	10.603
											2.5037	8.4713	2.5073	5.4751	5.0191	11.2497
											2.5071	8.768	2.51	5.3984	5.0258	11.4305
											2.5108	8.4221	2.5126	5.5508	5.0331	12.1443
											2.5141	8.3844	2.5154	5.4988	5.0407	11.6577
											2.5169	8.51	2.5186	5.6621	5.0476	10.781
											2.5193	8.6537	2.5218	5.5923	5.0548	11.4852
											2.5219	8.5858	2.5252	5.5853	5.0616	10.825
											2.525	8.6334	2.5288	5.4739	5.067	11.2906
											2.5284	8.8375	2.5327	5.5583	5.0732	11.3721
											2.5317	8.9076	2.5367	5.5564	5.0799	11.6676
											2.5351	8.6859	2.5404	5.5674	5.0876	11.7709
											2.5387	8.6184	2.5436	5.5073	5.095	11.3503
											2.5426	8.7338	2.5468	5.5086	5.1016	11.2244
											2.5465	8.7831	2.5501	5.5889	5.1085	11.6962
											2.5502	8.5422	2.5538	5.6831	5.1146	11.4747
											2.5534	8.4998	2.5575	5.6621	5.1198	11.4576
											2.5566	8.7819	2.5606	5.2162	5.1259	11.3983
											2.5602	8.7411	2.5631	5.4554	5.1327	11.4097
											2.5639	8.5975	2.5657	5.3662	5.1403	11.6123
											2.5673	8.7268	2.5687	5.6089	5.148	12.1056
											2.5701	8.7379	2.5721	5.7298	5.1549	11.5572
											2.5728	8.6729	2.5755	5.6384	5.1622	11.8572
											2.5758	8.5072	2.5789	5.4766	5.1683	11.6255
											2.5791	8.6935	2.5826	5.6965	5.1739	10.9128
											2.5824	9.0062	2.5864	5.6072	5.1803	11.7527
											2.5858	8.848	2.5902	5.698	5.1874	12.417
											2.5893	8.7386	2.5936	5.4057	5.1949	12.0473
											2.5931	8.8184	2.5967	5.5909	5.2014	12.341
											2.5969	9.1081	2.5996	5.4485	5.2077	11.4917
											2.6006	8.7651	2.6029	5.7008	5.2145	11.4284
											2.6039	8.5717	2.6065	5.6162	5.2202	11.7153
											2.6071	8.9421	2.6099	5.8778	5.2259	11.6115
											2.6104	9.1053	2.6129	5.6338	5.2325	12.8123
											2.6141	8.9739	2.6155	5.712	5.2394	12.003
											2.6177	8.902	2.6183	5.3551	5.2467	11.9203
											2.6206	8.9604	2.6214	5.8027	5.2536	12.152
											2.6231	9.1579	2.6247	5.6519	5.2606	12.139
											2.6257	8.9717	2.6281	5.6618	5.2681	12.6804
											2.6287	8.8841	2.6318	5.6142	5.2742	11.6688
											2.6321	9.0996	2.6359	5.7094	5.2805	11.8695
											2.6355	9.0807	2.64	5.6671	5.287	11.5767
											2.6389	8.8507	2.6438	5.5263	5.2943	11.6714
											2.6426	8.8876	2.6471	5.5199	5.3018	12.0407
											2.6464	9.0997	2.6502	5.7615	5.3082	11.5788
											2.6503	9.1141	2.6535	5.8466	5.315	11.9694
											2.6538	8.8607	2.6572	5.8706	5.3212	12.1416
											2.6571	8.7958	2.6609	5.5838	5.3263	11.2394
											2.6602	9.0765	2.664	5.7145	5.3322	12.6526
											2.6636	8.9652	2.6667	5.7251	5.3387	12.4147
											2.6674	8.877	2.6692	5.5693	5.346	12.432
											2.671	8.9893	2.6721	5.8255	5.3538	12.529
											2.6739	9.0622	2.6754	5.9534	5.3611	11.9076
											2.6766	8.9317	2.6788	5.8073	5.3685	12.597
											2.6795	8.9274	2.6821	5.7425	5.3749	11.9898
											2.6828	9.049	2.6856	5.9858	5.3804	11.8659
											2.6862	9.3712	2.6893	5.7957	5.3867	12.6302
											2.6896	8.9937	2.6932	5.8179	5.3937	12.3781
											2.6931	8.9344	2.6969	5.8582	5.4014	12.9717
											2.697	9.1014	2.7001	5.9777	5.4085	11.7649
											2.7008	9.1709	2.7031	5.6797	5.4149	11.7162
											2.7043	9.0907	2.7064	5.9718	5.4216	11.7593
											2.7074	8.8786	2.71	5.8999	5.4273	11.6529
											2.7104	9.1672	2.7136	5.9204	5.4327	12.8216
											2.7134	9.3919	2.7167	5.7461	5.4393	13.1324
											2.7168	9.1205	2.7193	5.6845	5.4463	12.9057
											2.7205	9.1845	2.722	5.6988	5.454	12.6468
											2.7237	9.1488	2.7249	6.014	5.4611	12.2862
											2.7264	9.3013	2.7282	5.9094	5.4678	12.3925
											2.7289	9.0698	2.7315	6.0552	5.4753	12.9203
											2.7318	9.0524	2.7349	5.8047	5.4814	12.5938
											2.735	9.247	2.7387	6.0609	5.4874	12.6638
											2.7384	9.2603	2.7428	6.0945	5.4936	11.9236
											2.7418	9.1058	2.7468	6.1002	5.5005	12.9122
											2.7453	9.2496	2.7505	5.7664	5.5079	12.778
											2.7489	9.489	2.7539	5.7007	5.5146	12.5788
											2.7526	9.5012	2.7572	5.883	5.5213	12.6276
											2.7563	9.1736	2.7608	5.9795	5.5282	12.4257
											2.7597	9.1877	2.7645	5.835	5.5335	12.6747
											2.763	9.4104	2.7676	6.0317	5.5391	12.5633
											2.7664	9.3537	2.7702	5.7794	5.5455	12.9587
											2.7701	9.3745	2.7727	5.9635	5.5526	12.9193
											2.7739	9.3075	2.7755	6.1175	5.5604	12.8468
											2.7773	9.412	2.7788	6.0724	5.5675	12.7326
											2.7801	9.2949	2.7821	6.0787	5.5744	12.2378
											2.783	9.0994	2.7854	6.2122	5.5812	12.7521
											2.7861	9.214	2.7888	6.2785	5.5868	12.7801
											2.7894	9.4483	2.7926	6.2034	5.5929	12.7108
											2.7927	9.2636	2.7965	6.1455	5.5997	13.0004
											2.7962	9.277	2.8002	6.0172	5.6074	12.8019
											2.8	9.4545	2.8036	6.0824	5.615	12.6352
											2.8037	9.535	2.8068	6.0866	5.6215	13.0009
											2.8073	9.3568	2.81	6.0717	5.6284	12.7952
											2.8106	9.2811	2.8136	5.9086	5.6344	13.1104
											2.8136	9.3291	2.8172	6.0621	5.6394	12.7053
											2.8168	9.4714	2.8204	6.0953	5.6455	12.9911
											2.8201	9.3078	2.823	5.9959	5.6522	13.5357
											2.8237	9.342	2.8256	5.9775	5.6595	13.2681
											2.827	9.4604	2.8286	6.2109	5.667	13.2154
											2.8297	9.5966	2.832	5.935	5.674	12.3511
											2.8321	9.3027	2.8353	6.0209	5.6815	12.9107
											2.8348	9.3352	2.8388	5.9488	5.6883	12.9817
											2.8379	9.578	2.8425	6.1153	5.6942	12.3114
											2.8413	9.5431	2.8464	6.1486	5.7004	13.1972
											2.8447	9.3037	2.8502	6.2915	5.7072	13.2232
											2.8482	9.5593	2.8538	6.0605	5.7146	13.1897
											2.8521	9.7695	2.8571	6.0658	5.7214	13.2198
											2.8561	9.5137	2.8602	5.9733	5.7279	12.4062
											2.8602	9.3871	2.8636	6.1528	5.7348	13.0454
											2.8639	9.3375	2.8673	6.3514	5.7403	12.8734
											2.8672	9.5033	2.8707	6.305	5.7457	12.9423
											2.8705	9.4744	2.8735	6.1555	5.7523	13.6774
											2.8741	9.4397	2.876	6.0729	5.7597	13.5813
											2.8778	9.3689	2.8787	6.0408	5.7679	13.8713
											2.8809	9.3942	2.8817	6.1318	5.7755	13.2561
											2.8835	9.157	2.885	6.2664	5.7827	13.2801
											2.8862	9.1055	2.8883	6.2214	5.7894	13.4603
											2.8891	9.2765	2.8918	6.2418	5.7946	12.5124
											2.8924	9.5022	2.8954	6.059	5.8003	13.6723
											2.8957	9.2164	2.8991	6.2535	5.8067	13.7999
											2.8992	9.1264	2.9029	6.1803	5.8138	13.6099
											2.903	9.2599	2.9064	6.1977	5.8213	14.2563
											2.9069	9.2976	2.9096	6.3099	5.8279	12.9092
											2.9107	9.2354	2.9128	6.368	5.8345	13.4447
											2.914	9.1947	2.9163	6.2368	5.8411	13.6309
											2.9171	9.329	2.92	6.2425	5.8464	12.9772
											2.9201	9.4002	2.9235	6.121	5.8521	13.6917
											2.9234	9.2507	2.9263	6.2045	5.8588	13.8274
											2.927	9.3228	2.929	6.0938	5.8662	14.0838
											2.9306	9.5229	2.9319	6.1795	5.8741	13.789
											2.9335	9.3381	2.9351	6.2126	5.8812	13.1124
											2.936	9.1288	2.9386	6.3265	5.8883	13.932
											2.9387	9.2523	2.9421	6.2026	5.8948	12.9993
											2.9419	9.4982	2.9458	6.3168	5.9003	13.2283
											2.9453	9.4491	2.9497	6.2232	5.9065	13.8046
											2.9488	9.3217	2.9536	6.308	5.9131	13.6552
											2.9523	9.3711	2.9573	6.1489	5.9205	14.3222
											2.956	9.6414	2.9605	6.4253	5.9278	13.8196
											2.9598	9.4379	2.9638	6.4652	5.9343	13.9029
											2.9636	9.4168	2.9673	6.4512	5.9413	14.0284
											2.9671	9.4971	2.9711	6.3935	5.9474	13.1342
											2.9704	9.6906	2.9746	6.3185	5.9525	13.579
											2.9737	9.6117	2.9774	6.1255	5.9588	13.848
											2.9775	9.4632	2.9798	6.1828	5.9658	14.3861
											2.9813	9.6099	2.9823	6.2234	5.9735	14.114
											2.9847	9.7372	2.9852	6.3035	5.9815	13.7933
											2.9875	9.4507	2.9885	6.3533	5.9888	14.1131
											2.9902	9.4725	2.9917	6.4819	5.9961	13.5814
											2.9932	9.699	2.9951	6.3375	6.0017	13.7846
											2.9963	9.6678	2.9986	6.309	6.0071	14.1243
											2.9994	9.4748	3.0024	6.4513	6.0132	13.9748
											3.0026	9.6056	3.0062	6.2828	6.0198	14.3746
											3.0062	9.8098	3.01	6.4786	6.0269	13.8974
											3.0099	9.8095	3.0133	6.391	6.0337	13.7343
											3.0135	9.5484	3.0164	6.3592	6.0401	13.4912
											3.017	9.5097	3.0198	6.3625	6.0472	13.87
											3.0202	9.7387	3.0235	6.3321	6.0532	14.023
											3.0234	9.84	3.0271	6.2841	6.0592	14.0156
											3.0268	9.6622	3.0301	6.4509	6.0662	14.8463
											3.0305	9.7511	3.0328	6.1816	6.0738	14.468
											3.0341	9.9694	3.0355	6.3536	6.0816	13.9347
											3.037	9.6729	3.0386	6.2175	6.0886	14.0263
											3.0395	9.6152	3.0419	6.6319	6.0957	13.5209
											3.0421	9.7072	3.0453	6.4338	6.1025	13.8885
											3.045	9.9184	3.0489	6.4562	6.108	13.6632
											3.0482	9.7949	3.0529	6.3327	6.1137	14.022
											3.0516	9.7257	3.0568	6.4813	6.1199	14.5878
											3.0551	9.9016	3.0606	6.5504	6.1268	14.343
											3.0588	10.0441	3.0638	6.6102	6.134	14.6525
											3.0626	9.9133	3.0669	6.4852	6.1406	14.0445
											3.0666	9.9152	3.0701	6.6722	6.1475	14.1307
											3.0703	10.0714	3.0735	6.5034	6.1546	14.983
											3.0736	10.0992	3.0771	6.3612	6.1601	13.6486
											3.0768	9.7881	3.0802	6.2995	6.1662	14.4435
											3.0803	9.771	3.0829	6.3728	6.173	14.7646
											3.084	9.9956	3.0855	6.3974	6.1805	14.3287
											3.0875	10.0839	3.0884	6.4513	6.1883	14.4803
											3.0904	9.7355	3.0919	6.6189	6.1951	13.9282
											3.093	9.6622	3.0953	6.6855	6.2019	14.351
											3.0959	9.8563	3.0988	6.5291	6.2079	14.3019
											3.0991	9.822	3.1024	6.6525	6.2133	14.1145
											3.1024	9.6746	3.1061	6.4734	6.2196	14.9026
											3.1058	9.7939	3.1098	6.5902	6.2264	14.7053
											3.1094	9.9777	3.1135	6.7534	6.2339	14.9961
											3.1133	9.9758	3.1168	6.4858	6.2411	15.0086
											3.1172	9.7148	3.12	6.4092	6.2476	14.3595
											3.1208	9.6938	3.1234	6.4485	6.2547	15.2175
											3.1239	10.0064	3.1272	6.5334	6.2608	14.5827
											3.1269	9.9456	3.1309	6.5457	6.2663	14.5489
											3.13	9.9021	3.134	6.4895	6.2728	15.1317
											3.1335	9.8831	3.1366	6.253	6.2798	14.9081
											3.137	10.1681	3.1393	6.5378	6.2874	15.6402
											3.1401	9.8475	3.1424	6.679	6.2948	14.7541
											3.1427	9.744	3.1456	6.7428	6.3019	14.5122
											3.1452	9.9678	3.1489	6.6442	6.3089	14.8062
											3.1479	10.1198	3.1523	6.72	6.3145	14.3984
											3.1511	9.9367	3.1561	6.6164	6.32	14.7046
											3.1546	10.014	3.16	6.5218	6.3259	14.8116
											3.1582	10.102	3.1639	6.553	6.3328	15.1354
											3.1618	10.2354	3.1673	6.5991	6.3404	15.0658
											3.1657	10.098	3.1705	6.568	6.3475	15.0024
											3.1696	9.9184	3.1737	6.8259	6.3544	15.2721
											3.1735	10.0374	3.1772	6.9636	6.3615	14.8014
											3.177	10.1036	3.1809	7.0003	6.3672	14.4719
											3.1804	9.9823	3.1841	6.645	6.3731	15.3129
											3.1839	9.9486	3.1866	6.7192	6.3799	15.1879
											3.1876	10.1185	3.1891	6.6558	6.3876	15.6308
											3.1912	10.3164	3.1917	6.8418	6.3955	15.396
											3.1942	10.0062	3.1949	6.8214	6.4023	14.9537
											3.1969	10.029	3.1982	6.6522	6.409	14.8791
											3.1996	10.1705	3.2014	6.5178	6.4152	14.9536
											3.2027	10.2167	3.2048	6.7883	6.4205	15.1601
											3.2059	9.9847	3.2084	6.6985	6.4266	15.1673
											3.2091	10.0311	3.2122	6.9447	6.4331	15.2672
											3.2124	10.315	3.2161	6.7077	6.4405	15.6237
											3.216	10.2576	3.2197	6.765	6.4479	15.2268
											3.2197	10.0265	3.223	6.8596	6.4542	15.2006
											3.2235	10.1277	3.2262	6.7904	6.461	15.0844
											3.227	10.4054	3.2298	6.8058	6.4676	14.8986
											3.2302	10.2125	3.2335	6.7361	6.4731	14.9382
											3.2334	10.0218	3.2368	6.6724	6.4795	15.3522
											3.2368	10.1782	3.2396	6.6432	6.4865	15.4885
											3.2406	10.4019	3.2423	6.7502	6.494	15.5929
											3.244	10.1142	3.2452	6.7829	6.5011	15.3371
											3.2467	10.0145	3.2487	6.6415	6.5075	15.3714
											3.2493	10.1392	3.2521	6.7219	6.5145	15.4797
											3.2522	10.3246	3.2557	6.7075	6.521	15.2061
											3.2554	10.2436	3.2597	6.6832	6.5268	15.2274
											3.2589	10.0128	3.2638	6.8235	6.5329	15.603
											3.2622	10.183	3.2675	6.7349	6.5396	15.689
											3.2659	10.3263	3.2708	6.8309	6.547	15.5692
											3.2697	10.1363	3.2739	6.7479	6.5541	15.5689
											3.2735	10.089	3.277	6.7753	6.5609	15.5652
											3.2773	10.3024	3.2804	6.6058	6.5682	15.5518
											3.2806	10.2692	3.284	6.986	6.5742	15.2981
											3.2839	9.9759	3.2872	6.7877	6.5796	15.2468
											3.2873	10.0055	3.2899	6.7487	6.586	15.9461
											3.2911	10.2766	3.2924	6.7156	6.5932	15.9643
											3.2947	10.4087	3.295	6.9224	6.6014	16.1328
											3.2978	10.1142	3.2981	6.8915	6.6089	15.3335
											3.3004	10.1237	3.3015	7.0233	6.6155	15.4984
											3.3031	10.3533	3.3049	6.8769	6.622	15.8959
											3.3061	10.3253	3.3082	6.7164	6.6274	15.3236
											3.3094	10.199	3.3119	6.7037	6.633	15.7796
											3.3127	10.2632	3.3157	6.745	6.6392	16.2233
											3.316	10.4396	3.3195	6.7981	6.6462	15.9996
											3.3196	10.4465	3.323	6.9574	6.6537	16.4518
											3.3234	10.2589	3.3262	6.855	6.6606	16.1953
											3.3271	10.4296	3.3294	6.9566	6.6677	16.0645
											3.3305	10.4917	3.3329	6.901	6.6749	15.9989
											3.3336	10.2996	3.3368	6.9615	6.6807	15.4834
											3.3366	10.2894	3.3404	6.7596	6.6868	16.0163
											3.3399	10.5216	3.3433	6.8001	6.6935	15.8903
											3.3434	10.6658	3.346	6.76	6.7009	16.429
											3.347	10.5001	3.3489	6.8471	6.7083	16.6687
											3.35	10.3969	3.3522	6.9676	6.7147	15.8284
											3.3525	10.4409	3.3555	7.1369	6.7216	16.8337
											3.3552	10.5521	3.3589	6.9446	6.7282	16.2359
											3.3582	10.3549	3.3625	7.003	6.7339	16.1728
											3.3616	10.2923	3.3663	7.0909	6.74	16.7193
											3.365	10.4676	3.3701	7.009	6.7465	16.3109
											3.3686	10.5202	3.3738	7.033	6.7537	16.941
											3.3722	10.2554	3.3771	6.9051	6.761	16.6944
											3.376	10.4305	3.3803	7.0205	6.7677	16.494
											3.38	10.6042	3.3837	6.9423	6.7749	16.5968
											3.3838	10.5171	3.3874	7.1764	6.7812	16.2366
											3.3871	10.241	3.3909	7.0282	6.7866	16.4469
											3.3904	10.368	3.3937	6.9136	6.7928	16.7061
											3.394	10.696	3.3962	6.9342	6.7997	17.0679
											3.3977	10.5007	3.3989	7.0165	6.8073	16.8691
											3.4009	10.3102	3.4018	6.9893	6.8147	16.6377
											3.4037	10.3676	3.4052	7.1133	6.8214	16.5102
											3.4063	10.6707	3.4087	6.9962	6.8281	16.4337
											3.4092	10.7019	3.4121	7.129	6.8339	16.4115
											3.4124	10.5824	3.4158	7.0198	6.8395	16.7115
											3.4156	10.5539	3.4197	7.0987	6.8459	16.9158
											3.4189	10.6651	3.4237	6.938	6.853	17.4359
											3.4225	10.5416	3.4274	7.0976	6.8606	17.1048
											3.4263	10.5078	3.4305	7.006	6.8676	16.7677
											3.43	10.6337	3.4337	7.1972	6.8746	16.8301
											3.4336	10.7761	3.4371	7.0051	6.8817	16.7378
											3.4369	10.6282	3.4408	7.0967	6.8875	16.9153
											3.4399	10.5097	3.4441	7.0071	6.8932	16.7206
											3.4431	10.7491	3.4469	7.0491	6.8998	17.192
											3.4467	10.9215	3.4494	7.1138	6.9068	17.1079
											3.4504	10.5714	3.4522	7.1249	6.9142	16.92
											3.4534	10.6451	3.4554	7.1787	6.9209	16.9327
											3.456	10.6671	3.4588	7.2543	6.9277	17.0107
											3.4586	10.7582	3.4623	7.0913	6.9348	17.3166
											3.4615	10.5125	3.466	7.2363	6.9405	16.8425
											3.4648	10.5453	3.4699	7.2606	6.9463	16.7516
											3.4683	10.7457	3.4738	7.1183	6.9525	17.4871
											3.4719	10.7923	3.4775	7.0754	6.9597	17.3529
											3.4758	10.6454	3.4807	7.0248	6.9674	17.7575
											3.4798	10.6792	3.4837	7.1431	6.9745	17.1768
											3.4839	10.9395	3.4868	7.2778	6.9817	17.4255
											3.4877	10.856	3.4903	7.3793	6.9884	17.554
											3.4909	10.7258	3.4939	7.4057	6.9939	16.7851
											3.4941	10.8232	3.497	7.2737	7.0001	17.4269
											3.4975	11.147	3.4996	7.1607	7.0069	17.5331
											3.5011	10.8285	3.5021	7.1116	7.0142	17.5196
											3.5043	10.7835	3.5049	7.2816	7.0215	17.9541
											3.507	10.6928	3.5082	7.4729	7.0279	17.2515
											3.5097	11.0741	3.5116	7.2195	7.0348	17.5247
											3.5125	10.889	3.5148	7.3736	7.0412	17.5626
											3.5156	10.67	3.5182	7.0645	7.0468	17.083
											3.5189	10.8685	3.5218	7.191	7.053	17.751
											3.5222	11.0739	3.5256	7.2483	7.06	17.5386
											3.5258	10.8792	3.5294	7.4818	7.0677	17.9833
											3.5295	10.8142	3.5329	7.1544	7.075	17.8155
											3.5333	10.8703	3.5363	7.2602	7.0816	17.302
											3.537	10.9951	3.5397	7.2819	7.0885	18.3187
											3.5403	10.7613	3.5435	7.3709	7.0944	17.2251
											3.5434	10.8462	3.5473	7.0804	7.1	17.5572
											3.5465	10.9781	3.5504	7.2944	7.1064	17.944
											3.55	11.0968	3.5531	7.1122	7.113	17.8318
											3.5536	10.9624	3.5559	7.3254	7.1202	17.9891
											3.5569	10.9651	3.559	7.2815	7.1271	17.4449
											3.5598	11.0017	3.5623	7.3856	7.1338	17.679
											3.5624	11.0155	3.5657	7.3692	7.141	17.4772
											3.5653	10.7839	3.5693	7.3568	7.1472	17.0583
											3.5687	10.8914	3.5732	7.3834	7.153	17.711
											3.5722	11.1413	3.577	7.4524	7.1594	17.4112
											3.5756	11.0073	3.5807	7.1381	7.1666	17.7639
											3.5792	10.8888	3.584	7.303	7.1744	17.734
											3.583	11.019	3.5869	7.2439	7.1814	16.9743
											3.5869	11.2541	3.59	7.4675	7.1885	17.8697
											3.5907	10.8856	3.5934	7.4199	7.1955	17.6703
											3.594	10.6805	3.5971	7.2939	7.2007	17.2308
											3.5973	10.8412	3.6004	7.248	7.2064	17.7206
											3.6008	11.1894	3.6031	7.2846	7.213	17.9902
											3.6046	11.2574	3.6056	7.2522	7.2203	18.6806
											3.6083	10.9591	3.6082	7.3249	7.2278	18.2657
											3.6112	10.9021	3.6114	7.245	7.2344	17.9132
											3.6138	11.1374	3.6148	7.1599	7.2409	18.0478
											3.6165	11.1386	3.6182	7.3548	7.2475	18.3132
											3.6196	11.1192	3.6218	7.3668	7.2531	17.81
											3.6228	11.325	3.6255	7.5107	7.2592	17.8433
											3.626	11.3207	3.6294	7.5197	7.2661	18.5228
											3.6294	11.0947	3.6333	7.5927	7.2738	18.4998
											3.6329	11.0745	3.6368	7.2372	7.2816	17.9602
											3.6366	11.2072	3.6401	7.4533	7.2884	17.8956
											3.6403	11.2901	3.6434	7.5669	7.2953	17.796
											3.6437	11.0645	3.647	7.4844	7.3015	17.6057
											3.6468	11.0502	3.6508	7.4429	7.3069	18.1938
											3.6499	11.2102	3.654	7.4669	7.3131	18.206
											3.6532	11.3439	3.6567	7.2829	7.3197	18.8249
											3.657	11.254	3.6594	7.6611	7.3269	18.4417
											3.6605	11.0652	3.6625	7.5478	7.3342	18.4496
											3.6632	11.2311	3.6659	7.6466	7.341	18.6753
											3.6658	11.1646	3.6693	7.4602	7.3483	18.6186
											3.6685	11.0374	3.6727	7.5851	7.3546	18.5509
											3.6716	11.1734	3.6763	7.3433	7.3603	17.831
											3.675	11.4929	3.6801	7.4497	7.3667	18.1437
											3.6785	11.2691	3.6837	7.6438	7.3735	18.6724
											3.6822	11.1775	3.687	7.6207	7.3811	18.6715
											3.686	11.2775	3.69	7.4826	7.3882	18.7698
											3.69	11.477	3.6931	7.6179	7.3949	18.3979
											3.6939	11.3469	3.6963	7.4939	7.402	18.6511
											3.6973	11.1447	3.6999	7.5158	7.4076	18.5983
											3.7005	11.2647	3.7035	7.4209	7.413	18.7628
											3.7037	11.4563	3.7065	7.2968	7.4192	19.1414
											3.7072	11.2572	3.7091	7.3575	7.4259	18.745
											3.7107	11.0885	3.7117	7.5281	7.4335	19.0784
											3.7138	11.3276	3.7148	7.4673	7.4407	18.9942
											3.7164	11.3958	3.7183	7.8003	7.4473	18.3684
											3.7191	11.0459	3.7217	7.6128	7.4544	19.1828
											3.7222	11.1143	3.725	7.729	7.4603	18.4436
											3.7255	11.3875	3.7287	7.6799	7.4661	18.6951
											3.7289	11.4273	3.7324	7.5998	7.4729	19.5238
											3.7322	11.1659	3.7362	7.6348	7.4805	19.3374
											3.7359	11.371	3.7399	7.7119	7.4884	19.2869
											3.7397	11.6697	3.7433	7.6347	7.4949	18.5948
											3.7434	11.6031	3.7468	7.7178	7.5017	18.4456
											3.7468	11.3527	3.7507	7.7987	7.5083	18.7503
											3.7499	11.3301	3.7547	7.6593	7.5134	18.2289
											3.7529	11.552	3.758	7.5236	7.5192	19.4169
											3.7563	11.4502	3.7607	7.4262	7.5258	19.145
											3.76	11.2216	3.7634	7.7687	7.5329	19.3153
											3.7637	11.3151	3.7664	7.6298	7.5405	19.4028
											3.7667	11.5885	3.7697	7.7823	7.5474	18.6456
											3.7693	11.4112	3.7729	7.7226	7.5545	19.4015
											3.7721	11.3254	3.7761	7.9148	7.5616	19.1157
											3.7754	11.509	3.7796	7.6862	7.5674	18.9165
											3.7789	11.6652	3.7832	8.0512	7.5735	19.5564
											3.7825	11.4621	3.7869	7.9868	7.5801	19.4523
											3.7861	11.4115	3.7903	7.8157	7.5875	19.8743
											3.7898	11.6435	3.7935	7.5786	7.5947	19.9205
											3.7936	11.7319	3.7964	7.6038	7.6011	19.3452
											3.7972	11.4752	3.7996	7.6081	7.608	19.8256
											3.8005	11.4198	3.8033	8.1749	7.6142	19.6091
											3.8034	11.5372	3.8071	7.7763	7.6197	19.5042
											3.8065	11.7668	3.8102	7.7882	7.6262	19.7948
											3.8099	11.615	3.8127	7.6571	7.6333	19.9086
											3.8137	11.6257	3.8153	7.712	7.6409	20.2281
											3.8172	11.7601	3.8182	7.7534	7.6479	19.2228
											3.8201	11.776	3.8214	7.8968	7.6544	20.0901
											3.8227	11.4933	3.8248	7.8052	7.6616	20.1021
											3.8256	11.5252	3.8282	7.9341	7.6678	19.5079
											3.8287	11.7217	3.8318	7.719	7.6737	19.8003
											3.8321	11.6711	3.8356	7.9289	7.6804	19.5076
											3.8354	11.4733	3.8396	7.8549	7.6878	19.9096
											3.839	11.5815	3.8434	7.8732	7.6952	20.1815
											3.8429	11.7796	3.8467	7.7518	7.7018	19.4763
											3.8469	11.8062	3.85	7.8187	7.708	19.9463
											3.8506	11.5889	3.8534	8.1454	7.7147	19.8629
											3.8539	11.5036	3.8571	8.0663	7.7201	19.876
											3.857	11.7601	3.8607	7.8252	7.7257	20.2312
											3.8603	11.8109	3.8637	7.7466	7.7323	20.4009
											3.8639	11.6535	3.8663	7.7736	7.7393	20.6933
											3.8675	11.6395	3.8692	7.872	7.7468	20.051
											3.8705	11.8195	3.8724	7.8329	7.7539	20.1184
											3.8731	11.5844	3.8758	7.9065	7.7609	20.21
											3.8758	11.4685	3.8792	7.8464	7.7681	19.7925
											3.8788	11.8012	3.8827	7.8488	7.774	20.5048
											3.8823	11.9896	3.8865	8.0487	7.78	20.1066
											3.8858	11.7224	3.8903	8.047	7.7864	20.3846
											3.8893	11.6764	3.8939	7.9363	7.7936	20.4744
											3.8931	11.8679	3.897	7.7931	7.8013	20.5076
											3.8971	11.9071	3.9	7.7996	7.8083	20.4946
											3.901	11.6698	3.9032	7.8661	7.8153	20.1192
											3.9046	11.7145	3.9066	8.2558	7.8213	20.197
											3.9078	11.803	3.9102	8.0654	7.8262	20.1199
											3.9109	11.9351	3.9133	8.1208	7.8321	20.3915
											3.9143	11.669	3.9158	7.8236	7.8387	20.9963
											3.9178	11.7216	3.9183	8.0548	7.8462	20.2578
											3.9211	11.8784	3.9211	8.0231	7.8542	20.2282
											3.9238	11.9796	3.9245	8.3326	7.8611	20.3234
											3.9263	11.7304	3.9281	8.09	7.8683	20.4039
											3.929	11.7454	3.9316	7.9164	7.8748	20.8322
											3.9322	11.874	3.9354	8.0549	7.8806	20.365
											3.9355	11.7933	3.9392	8.1352	7.8871	20.6207
											3.9388	11.7565	3.9431	8.1176	7.8941	21.2823
											3.9424	11.7898	3.9471	8.1529	7.9016	21.0133
											3.9463	12.0483	3.9504	7.9233	7.9086	21.191
											3.9503	12.0638	3.9536	8.0791	7.9149	20.6244
											3.954	11.7909	3.957	8.0887	7.9214	21.4301
											3.9572	11.9318	3.9608	8.1798	7.9271	21.0377
											3.9602	12.2128	3.9645	8.1526	7.9326	20.7779
											3.9633	11.9914	3.9675	8.1575	7.9392	21.4635
											3.9668	11.768	3.97	7.9969	7.9463	21.0278
											3.9705	11.8165	3.9727	8.0531	7.9539	21.2213
											3.9737	12.0248	3.9757	8.0723	7.9611	20.9836
											3.9764	11.8105	3.9789	8.2116	7.9681	20.2713
											3.9791	11.8062	3.982	8.057	7.9757	20.7323
											3.9821	12.0897	3.9853	8.1403	7.9818	19.7978
											3.9854	12.1724	3.9888	8.3116	7.9877	20.4929
											3.9889	11.9276	3.9926	8.1033	7.994	21.045
											3.9922	11.9029	3.9965	8.1638	8.001	20.6783
											3.9957	12.0248	4.0001	8.0974	8.0082	21.3081
											3.9994	12.2547	4.0033	8.1205	8.0148	20.7528
											4.0033	11.9756	4.0065	8.2182	8.0214	21.1557
											4.007	12.022	4.0099	8.3715	8.0282	21.4219
											4.0103	12.0937	4.0136	8.2993	8.0335	20.431
											4.0134	12.1728	4.017	8.3005	8.039	21.3188
											4.0167	12.0679	4.0197	8.2103	8.0454	21.3782
											4.0205	12.0506	4.0223	8.1555	8.0525	21.2559
											4.0241	12.2456	4.0251	8.1871	8.0604	21.5198
											4.0272	12.1005	4.0283	8.469	8.0676	20.8056
											4.0298	11.877	4.0318	8.3997	8.0748	21.3658
											4.0325	12.0457	4.0353	8.4213	8.0818	21.236
											4.0356	12.1509	4.039	8.2801	8.0876	20.7219
											4.0389	12.0956	4.043	8.3873	8.0937	21.4056
											4.0421	11.9604	4.0471	8.1698	8.1003	20.8808
											4.0455	11.8631	4.0509	8.2295	8.1075	21.3026
											4.0492	12.2698	4.0543	8.1561	8.1146	20.7795
											4.0531	12.2707	4.0574	8.5965	8.121	21.1735
											4.0568	11.9879	4.0607	8.3563	8.1279	21.497
											4.0603	12.0892	4.0643	8.3639	8.1343	20.7152
											4.0634	12.2933	4.0678	8.2094	8.1395	21.2749
											4.0666	12.1145	4.0707	8.146	8.1456	21.4369
											4.07	12.0852	4.0732	8.0584	8.1523	21.4608
											4.0737	12.2146	4.0758	8.26	8.1596	21.9197
											4.0772	12.2659	4.0788	8.1552	8.1672	21.6889
											4.0799	12.0484	4.082	8.2839	8.1742	21.3162
											4.0824	12.0345	4.0854	8.2777	8.1818	21.6216
											4.0852	12.1014	4.0887	8.3236	8.1884	21.1714
											4.0885	12.291	4.0925	8.2904	8.1941	21.5247
											4.092	12.1785	4.0965	8.4231	8.2003	21.6206
											4.0955	12.0959	4.1003	8.2721	8.2069	22.3701
											4.0992	12.2592	4.1037	8.2592	8.2141	21.949
											4.1032	12.4248	4.1068	8.3294	8.2212	21.746
											4.1072	12.145	4.1099	8.3189	8.2277	21.844
											4.1111	12.1388	4.1131	8.3685	8.2347	21.7294
											4.1145	12.3003	4.1167	8.516	8.2405	21.8315
											4.1176	12.3063	4.1204	8.4642	8.246	21.7075
											4.1207	12.0686	4.1233	8.3993	8.2524	22.1967
											4.124	12.1405	4.1258	8.3082	8.2595	22.9331
											4.1274	12.364	4.1284	8.2709	8.2675	22.4944
											4.1304	12.1627	4.1315	8.647	8.275	22.5682
											4.133	11.9938	4.1349	8.5418	8.2824	22.3079
											4.1356	12.0736	4.1383	8.7529	8.2896	22.059
											4.1386	12.3096	4.1418	8.4097	8.295	21.7427
											4.1418	12.2716	4.1455	8.3677	8.3007	21.7882
											4.145	12.1628	4.1494	8.2207	8.307	22.2372
											4.1483	12.2163	4.1535	8.4754	8.3141	22.3699
											4.152	12.4649	4.1571	8.2742	8.3214	22.1421
											4.1559	12.3643	4.1604	8.5299	8.3275	22.6541
											4.1598	12.1637	4.1636	8.3958	8.3338	22.2629
											4.1636	12.3051	4.1671	8.4744	8.3407	22.2646
											4.167	12.4506	4.1708	8.59	8.3462	21.9265
											4.1702	12.2607	4.1741	8.5517	8.352	22.21
											4.1737	12.2631	4.1768	8.4548	8.3587	22.8786
											4.1773	12.4102	4.1795	8.6612	8.366	22.8506
											4.1808	12.5416	4.1824	8.474	8.3739	22.8261
											4.1838	12.2573	4.1856	8.5515	8.381	22.3845
											4.1864	12.2925	4.1888	8.5717	8.3882	22.4127
											4.1892	12.4373	4.192	8.6903	8.3949	22.5163
											4.1925	12.6432	4.1954	8.4612	8.4005	22.0246
											4.1961	12.2981	4.1992	8.8167	8.4066	22.3795
											4.1996	12.2646	4.203	8.6256	8.4132	22.836
											4.2031	12.5334	4.2066	8.7745	8.4205	22.9545
											4.2067	12.5913	4.2098	8.5263	8.4277	23.1315
											4.2103	12.3675	4.2129	8.5874	8.4344	22.3921
											4.214	12.5755	4.2162	8.5424	8.4413	22.8032
											4.2173	12.6618	4.2199	8.7026	8.4474	22.5705
											4.2205	12.57	4.2236	8.6977	8.4526	22.319
											4.2237	12.4054	4.2266	8.6473	8.459	23.3554
											4.2273	12.5131	4.2292	8.4917	8.466	23.2616
											4.231	12.5462	4.2318	8.6471	8.4739	23.4922
											4.2343	12.3859	4.2348	8.3527	8.4818	23.2125
											4.237	12.3702	4.2383	8.6266	8.4885	22.5578
											4.2396	12.506	4.2418	8.5662	8.4954	23.1758
											4.2424	12.7734	4.2453	8.6412	8.5011	22.6601
											4.2455	12.6384	4.2491	8.7401	8.5065	22.9046
											4.2487	12.328	4.253	8.8639	8.5128	23.2977
											4.2521	12.5431	4.257	8.6107	8.5199	23.2227
											4.2557	12.7832	4.2608	8.6555	8.5273	24.0038
											4.2595	12.5363	4.264	8.5606	8.5342	23.0079
											4.2635	12.4924	4.2671	8.5782	8.5405	23.0159
											4.2674	12.5853	4.2705	8.5553	8.5473	23.2935
											4.2707	12.759	4.2741	8.811	8.5531	22.8153
											4.274	12.5286	4.2775	8.9644	8.5591	23.3217
											4.2775	12.5596	4.2803	9.1109	8.566	23.7386
											4.2812	12.759	4.2828	8.8424	8.5736	23.5052
											4.2848	12.743	4.2856	8.703	8.5817	23.4026
											4.2876	12.4618	4.2888	8.7578	8.5887	23.3084
											4.2901	12.3246	4.292	8.8014	8.5956	23.8875
											4.2927	12.5689	4.2953	8.9005	8.6024	23.2398
											4.2957	12.8319	4.2988	8.9192	8.6078	23.103
											4.2989	12.5444	4.3026	8.9243	8.6134	23.5317
											4.3021	12.5949	4.3063	8.6941	8.6196	23.0548
											4.3054	12.8536	4.3099	8.6944	8.6265	23.6163
											4.3089	12.6455	4.3131	8.5952	8.634	23.5854
											4.3126	12.732	4.3161	8.6945	8.641	22.8614
											4.3164	12.6144	4.3192	8.7724	8.6479	23.3448
											4.32	12.8309	4.3226	8.9248	8.6544	22.951
											4.3233	12.8908	4.3264	8.6667	8.6596	23.3596
											4.3264	12.6926	4.3298	8.8349	8.6656	23.7274
											4.3299	12.8805	4.3327	8.7626	8.6726	24.152
											4.3336	12.9047	4.3354	8.848	8.6804	23.9247
											4.337	12.8373	4.3384	8.9723	8.6884	23.5477
											4.3399	12.7164	4.3419	9.1168	8.695	23.5338
											4.3426	12.662	4.3455	8.8595	8.7018	23.6922
											4.3454	13.0218	4.3491	9.0655	8.7079	23.4597
											4.3486	12.7393	4.3529	8.8073	8.7134	23.7071
											4.352	12.6427	4.3567	8.8759	8.7197	24.3777
											4.3554	12.836	4.3606	8.7827	8.7265	24.4505
											4.3589	12.8513	4.3642	8.9351	8.7339	24.382
											4.3628	12.7183	4.3674	8.8216	8.741	23.8801
											4.3666	12.6398	4.3705	8.7641	8.7475	23.7908
											4.3704	12.8002	4.3739	8.9279	8.7544	23.8617
											4.3737	13.0308	4.3777	9.0343	8.7606	23.6341
											4.3768	12.7483	4.3812	8.9704	8.7664	23.5611
											4.38	12.8409	4.384	9.0145	8.773	24.4688
											4.3836	13.1088	4.3866	8.82	8.78	24.5355
											4.3873	13.2077	4.3893	8.7681	8.7877	24.1417
											4.3906	12.8322	4.3924	8.8834	8.7949	24.2576
											4.3934	12.4772	4.3955	8.8531	8.8017	23.833
											4.396	12.8106	4.3988	8.8194	8.809	23.7934
											4.3989	12.9823	4.4022	8.9613	8.8146	23.846
											4.4022	12.8169	4.4059	9.0061	8.82	23.9676
											4.4056	12.762	4.4098	9.074	8.826	24.524
											4.409	12.8528	4.4136	9.1402	8.8327	24.5321
											4.4126	12.8668	4.417	8.9132	8.8402	24.4853
											4.4162	12.5999	4.4201	8.8821	8.8476	24.3287
											4.4199	12.6558	4.4233	9.0842	8.8546	24.268
											4.4236	12.9155	4.4267	9.1997	8.8615	24.516
											4.4269	12.8795	4.4304	9.1257	8.867	23.8099
											4.43	12.6856	4.4338	9.0713	8.8729	24.3361
											4.4333	12.8547	4.4366	8.8535	8.8798	25.0221
											4.437	13.0885	4.439	8.7696	8.8875	24.6029
											4.4406	12.935	4.4417	8.8526	8.8954	24.8031
											4.4437	12.6439	4.4449	9.2914	8.9021	24.0491
											4.4464	12.7159	4.4482	9.048	8.9088	24.2659
											4.4491	13.0681	4.4516	9.3012	8.9153	24.6763
											4.4522	12.8565	4.4552	9.1421	8.9208	24.4083
											4.4555	12.8739	4.4591	9.1884	8.9267	25.0273
											4.4587	12.9429	4.4631	9.0082	8.9332	25.0737
											4.4621	13.0467	4.4669	9.17	8.9406	25.0704
											4.4659	12.7549	4.4704	9.0686	8.9478	25.0971
											4.4699	12.7397	4.4735	9.2441	8.9542	24.4147
											4.474	12.8938	4.4767	9.1466	8.9612	24.6565
											4.4777	12.9711	4.4802	9.2004	8.9679	24.4645
											4.4809	12.8479	4.4838	9.2294	8.9735	24.4791
											4.4842	12.7829	4.487	9.3187	8.9798	25.3063
											4.4879	13.116	4.4897	8.9561	8.9867	25.2059
											4.4916	13.1538	4.4924	9.0567	8.994	25.1304
											4.4946	12.7787	4.4954	9.2175	9.0013	24.7836
											4.4972	12.8646	4.4988	9.3155	9.0079	24.4329
											4.4996	13.2406	4.502	9.1103	9.015	25.174
											4.5024	13.1138	4.5053	9.2573	9.0211	24.845
											4.5055	12.9442	4.509	9.2663	9.0264	24.9224
											4.5088	13.0763	4.5128	9.2222	9.0326	25.1883
											4.5121	13.2141	4.5165	9.0439	9.0395	25.4264
											4.5157	13.1186	4.52	9.2674	9.0472	25.7898
											4.5195	12.9005	4.5232	9.2519	9.0546	25.3554
											4.5234	12.9094	4.5264	9.4495	9.0616	25.4276
											4.5273	13.1007	4.53	9.3635	9.0687	25.4595
											4.5306	12.9861	4.5337	9.3247	9.074	24.7368
											4.5337	12.9034	4.5371	9.4819	9.0794	25.3019
											4.537	13.01	4.5399	9.3063	9.0859	25.1835
											4.5407	13.2275	4.5424	9.275	9.0932	25.6527
											4.5442	13.0863	4.5451	9.4552	9.1012	25.457
											4.5473	12.7799	4.5482	9.6103	9.1086	25.3976
											4.5499	13.1036	4.5517	9.4837	9.1152	25.5937
											4.5525	13.3549	4.5553	9.5953	9.1219	25.3545
											4.5554	13.0341	4.5588	9.3571	9.1274	25.4838
											4.5586	13.0739	4.5627	9.1549	9.1331	25.3832
											4.5621	13.1539	4.5667	9.084	9.1396	25.5662
											4.5655	13.2449	4.5707	9.401	9.1467	25.9122
											4.5693	13.1352	4.5742	9.1938	9.1542	25.7403
											4.5733	13.1729	4.5772	9.5237	9.1609	25.9668
											4.5773	13.252	4.5803	9.4141	9.1678	25.7811
											4.5808	13.2459	4.5838	9.571	9.1747	25.1356
											4.584	13.0651	4.5874	9.3572	9.1803	25.4016
											4.5872	13.1479	4.5907	9.6499	9.1865	25.475
											4.5906	13.423	4.5934	9.384	9.1934	26.1182
											4.5942	13.5766	4.596	9.4644	9.2009	26.2454
											4.5977	13.177	4.5989	9.245	9.2084	25.9155
											4.6006	13.2649	4.6022	9.4185	9.215	26.001
											4.6031	13.449	4.6054	9.346	9.2219	25.799
											4.6058	13.2576	4.6086	9.4825	9.2283	25.9795
											4.6087	13.1361	4.6122	9.428	9.2337	26.1468
											4.6119	13.1464	4.6159	9.6222	9.2397	26.5304
											4.6151	13.2504	4.6196	9.3713	9.2464	27.0465
											4.6185	13.1789	4.6233	9.4271	9.2538	26.3741
											4.6221	13.2619	4.6266	9.2785	9.2614	26.4635
											4.6258	13.3346	4.6297	9.3823	9.2682	26.0188
											4.6296	13.5671	4.6332	9.2002	9.2753	26.0505
											4.6331	13.3568	4.6369	9.4755	9.2813	26.5203
											4.6362	13.1832	4.6407	9.4229	9.2866	25.9205
											4.6394	13.2594	4.6438	9.301	9.2929	26.8037
											4.6429	13.5446	4.6464	9.2826	9.2999	26.8447
											4.6467	13.3033	4.6491	9.4454	9.3075	26.5782
											4.6502	13.1872	4.6521	9.8284	9.3147	26.6076
											4.6531	13.3618	4.6556	9.6095	9.321	26.0496
											4.6559	13.4856	4.659	9.4271	9.3276	26.5002
											4.6588	13.3423	4.6625	9.4207	9.3335	26.2783
											4.6621	13.3496	4.6662	9.0765	9.3391	26.4489
											4.6655	13.4767	4.6701	9.5913	9.3456	27.1947
											4.6688	13.623	4.674	9.4816	9.3528	26.8943
											4.6724	13.4261	4.6775	9.3347	9.3608	26.9551
											4.6764	13.3697	4.6807	9.3363	9.368	26.7715
											4.6804	13.5314	4.6838	9.3139	9.3748	26.1033
											4.6842	13.5705	4.6872	9.4894	9.3818	26.8752
											4.6876	13.3076	4.6907	9.7462	9.3874	26.5335
											4.6908	13.2846	4.694	9.5327	9.3932	27.04
											4.6942	13.514	4.6967	9.4783	9.3998	27.0523
											4.6978	13.5586	4.6993	9.5086	9.4068	26.9428
											4.7013	13.2566	4.702	9.422	9.4143	27.4456
											4.7042	13.434	4.7052	9.7374	9.421	26.5219
											4.7066	13.4485	4.7085	9.6927	9.4277	26.9131
											4.709	13.4226	4.712	9.7637	9.4347	27.2488
											4.7118	13.3935	4.7155	9.4772	9.4404	26.7019
											4.715	13.2995	4.7194	9.6702	9.4462	27.2202
											4.7183	13.6594	4.7233	9.6213	9.4526	27.1295
											4.7215	13.4898	4.727	9.7841	9.4597	27.5067
											4.7251	13.5675	4.7302	9.6169	9.4675	27.5206
											4.729	13.6967	4.7333	9.5033	9.4747	26.9713
											4.7331	13.9651	4.7364	9.434	9.4819	27.4426
											4.7368	13.7641	4.7398	9.7289	9.4884	26.9793
											4.7401	13.5243	4.7435	9.6906	9.4938	26.8383
											4.7433	13.6594	4.7468	9.6571	9.4999	27.443
											4.7467	13.7742	4.7496	9.4254	9.5067	27.3242
											4.7503	13.6272	4.7522	9.5899	9.514	27.7893
											4.7538	13.6626	4.7551	9.6204	9.5214	27.1803
											4.7567	13.6531	4.7585	9.9898	9.5278	27.107
											4.7594	13.6366	4.7619	9.6688	9.5346	27.4779
											4.7622	13.5706	4.7653	9.7042	9.5409	26.8534
											4.7654	13.5029	4.7688	9.5899	9.5464	27.587
											4.7689	13.7646	4.7726	9.7433	9.5528	27.6066
											4.7723	13.7806	4.7764	9.5742	9.56	27.689
											4.776	13.6378	4.7801	9.8175	9.568	28.3059
											4.7799	13.6339	4.7834	9.437	9.5753	27.7377
											4.7839	13.7849	4.7866	9.552	9.5815	27.457
											4.7877	13.9151	4.7899	9.6051	9.5884	27.6209
											4.7909	13.5532	4.7934	9.7464	9.5944	27.9044
											4.7939	13.6713	4.797	9.9419	9.5999	27.8754
											4.7971	14.01	4.8001	9.7584	9.6061	28.4524
											4.8007	13.824	4.8029	9.5593	9.6127	28.5753
											4.8043	13.6257	4.8058	9.6938	9.6198	28.1847
											4.8073	13.6507	4.8089	9.4646	9.627	28.2599
											4.8099	13.795	4.8122	9.6992	9.6339	28.577
											4.8125	13.5499	4.8154	9.6062	9.6412	28.0993
											4.8154	13.5958	4.8188	9.8097	9.6473	28.0515
											4.8188	13.7306	4.8226	9.9478	9.653	27.8224
											4.8223	13.8436	4.8265	9.8622	9.6593	28.1155
											4.8257	13.6506	4.8303	9.9853	9.6665	28.4283
											4.8293	13.5525	4.8338	9.9069	9.6745	27.9181
											4.8329	13.8102	4.8369	9.7355	9.6818	28.078
											4.8368	14.0921	4.84	9.7027	9.6886	28.1647
											4.8404	13.7735	4.8435	9.9561	9.6952	28.1838
											4.8436	13.5937	4.8472	9.9267	9.7004	27.9583
											4.8467	13.9627	4.8505	9.9511	9.7061	28.205
											4.85	13.9787	4.8531	9.6914	9.7127	28.8695
											4.8538	13.8258	4.8556	9.663	9.7196	28.714
											4.8574	13.7993	4.8584	9.9294	9.7272	28.4724
											4.8605	13.813	4.8616	10.0954	9.734	28.4094
											4.8631	13.838	4.8651	9.8718	9.7407	28.0801
											4.8659	13.6738	4.8686	9.8616	9.7476	28.708
											4.869	13.7179	4.8722	9.8519	9.7533	28.416
											4.8725	13.936	4.876	9.8136	9.7592	28.3941
											4.8758	14.107	4.8798	9.7651	9.766	29.305
											4.8793	13.8532	4.8835	9.9482	9.7739	28.7828
											4.8831	13.7927	4.8869	9.6945	9.7818	28.5243
											4.8871	14.0541	4.89	9.8681	9.7885	28.0243
											4.8909	13.9949	4.8932	9.8592	9.7952	28.6769
											4.8944	13.7635	4.8969	9.9612	9.8011	29.0428
											4.8975	13.8208	4.9006	9.8309	9.8063	28.684
											4.9007	14.2072	4.9038	9.8821	9.8125	29.1286
											4.9042	14.1395	4.9064	9.7661	9.8193	28.6876
											4.9078	13.9836	4.909	10.0687	9.8267	28.4931
											4.911	13.9069	4.9118	10.0159	9.8341	28.7969
											4.9135	14.0107	4.915	9.9626	9.8408	28.2184
											4.9158	13.892	4.9182	9.9862	9.848	28.7994
											4.9185	13.8475	4.9215	10.2204	9.8546	28.5945
											4.9215	14.0137	4.9251	9.9088	9.8604	28.4994
											4.9248	14.2777	4.929	10.0147	9.8668	29.6404
											4.9281	14.0905	4.933	10.071	9.8738	29.1541
											4.9316	13.8138	4.9366	9.8863	9.8814	29.2043
											4.9353	14.082	4.9399	9.8972	9.8883	28.5865
											4.9392	14.143	4.943	10.0245	9.8949	28.6742
											4.9431	13.9517	4.9465	9.9882	9.9018	29.1782
											4.9466	13.876	4.9503	10.2204	9.9074	28.4304
											4.9499	14.0082	4.9541	10.1066	9.9128	29.2784
											4.9532	14.1524	4.9571	9.9993	9.9192	29.5825
											4.9568	13.9243	4.9597	9.7412	9.926	29.4188
											4.9605	14.0192	4.9624	9.9076	9.9334	29.5708
											4.9638	14.025	4.9656	10.1544	9.9405	28.8172
											4.9665	14.0951	4.9692	10.1542	9.9472	29.4772
											4.9693	13.8432	4.9726	9.9576	9.9542	30.0217
											4.9723	13.899	4.9762	9.9707	9.9603	29.1442
											4.9757	14.2178	4.9799	10.1117	9.9664	29.3994
											4.9791	14.1534	4.9837	10.2454	9.9733	29.3755
											4.9826	13.8404	4.9875	10.2486	9.981	29.8655
											4.9864	13.8443	4.9908	10.1049	9.9886	29.7178
											4.9904	14.0882	4.9938	10.241	9.9952	28.9734
											4.9943	13.9354	4.997	10.0666	10.0018	30.103
											4.9976	13.7459	5.0006	10.419	10.0083	29.6866
											5.0005	13.9079	5.0042	10.1416	10.0135	29.8373
											5.0035	14.0636	5.0073	10.187	10.0193	29.7121
											5.0069	13.9805	5.01	9.9736	10.0258	29.892
											5.0106	13.9017	5.0126	10.2186	10.0327	30.3593
											5.0141	13.9319	5.0155	10.1471	10.0402	29.7281
											5.017	13.9835	5.0187	10.1659	10.0472	29.5974
											5.0195	13.8154	5.0219	10.133	10.0545	30.325
											5.0221	13.6943	5.0252	10.3232	10.0615	29.9589
											5.0253	13.9987	5.0287	10.379	10.0672	29.8281
											5.0287	14.2776	5.0325	10.3833	10.0734	29.9524
											5.0322	13.9267	5.0364	10.1031	10.0803	30.2805
											5.0356	13.8842	5.0402	10.1245	10.088	30.3449
											5.039	14.0825	5.0436	9.9744	10.0953	30.0321
											5.0426	14.2653	5.0467	10.1654	10.1017	30.3945
											5.0463	13.9371	5.0502	10.1544	10.1084	29.8578
											5.0498	13.8972	5.054	10.3453	10.1141	30.2004
											5.0529	14.0219	5.0577	10.2412	10.1194	30.7805
											5.0561	14.0812	5.0607	10.2735	10.1258	30.3062
											5.0597	13.9667	5.0632	10.134	10.1327	31.2183
											5.0635	14.0688	5.0659	10.163	10.1403	30.4556
											5.0671	14.0561	5.0688	10.0752	10.1479	29.9316
											5.07	14.07	5.0721	10.2958	10.1549	30.2884
											5.0727	14.0123	5.0754	10.4356	10.1623	30.5087
											5.0756	13.9739	5.0788	10.3865	10.1684	30.1332
											5.0789	14.2297	5.0822	10.361	10.174	30.1731
											5.0823	14.1776	5.086	10.3376	10.1802	30.8254
											5.0858	13.9655	5.0898	10.2814	10.1873	30.8787
											5.0895	14.0754	5.0934	10.2756	10.1949	30.562
											5.0934	14.2762	5.0966	10.3191	10.2016	30.6421
											5.0975	14.1464	5.0998	10.4512	10.208	30.0219
											5.1011	14.0042	5.1031	10.3085	10.2147	30.5448
											5.1043	14.0086	5.1067	10.4873	10.2201	30.5175
											5.1074	14.2275	5.1101	10.5109	10.2257	30.784
											5.1107	14.2123	5.113	10.4587	10.2322	31.7215
											5.1143	14.0815	5.1157	10.3785	10.2391	30.9132
											5.1177	14.0266	5.1185	10.3251	10.2465	30.9912
											5.1205	14.2031	5.1216	10.4296	10.2537	31.2428
											5.123	14.0451	5.1251	10.4546	10.2608	30.526
											5.1256	13.8797	5.1285	10.3903	10.2682	31.0381
											5.1285	14.0865	5.132	10.5231	10.2742	30.5737
											5.1319	14.3462	5.1359	10.3222	10.2802	31.0483
											5.1353	14.025	5.1398	10.3397	10.2867	31.4231
											5.1388	14.1083	5.1437	10.4101	10.2941	31.6647
											5.1425	14.2832	5.1472	10.2168	10.3016	31.9717
											5.1464	14.4019	5.1503	10.4734	10.3082	30.8008
											5.1503	14.125	5.1536	10.4804	10.3151	31.0918
											5.1539	14.1119	5.1572	10.6908	10.3213	31.3163
											5.1571	14.2165	5.1609	10.6083	10.3264	30.4156
											5.1604	14.3202	5.164	10.4876	10.3325	31.3608
											5.1639	14.1081	5.1666	10.4201	10.3393	31.3874
											5.1676	14.0485	5.1691	10.3939	10.3466	30.9715
											5.1711	14.2987	5.172	10.5926	10.3542	31.1405
											5.1739	14.2397	5.1753	10.7181	10.361	30.8873
											5.1766	14.0401	5.1787	10.4427	10.3682	31.7564
											5.1794	14.1793	5.182	10.5943	10.3747	31.2234
											5.1827	14.3233	5.1855	10.6632	10.3803	31.062
											5.186	14.1579	5.1893	10.6234	10.3866	31.9875
											5.1894	13.9861	5.1931	10.4839	10.3936	31.7413
											5.193	14.1568	5.1969	10.6753	10.4012	32.0062
											5.1968	14.4245	5.2002	10.4988	10.4083	31.3835
											5.2007	14.1996	5.2033	10.7228	10.4147	30.6491
											5.2042	13.9279	5.2066	10.4961	10.4216	32.084
											5.2073	13.9891	5.2102	10.7287	10.4275	31.0408
											5.2103	14.1925	5.2137	10.5595	10.4329	31.542
											5.2134	14.0495	5.2167	10.674	10.4392	32.1429
											5.2168	14.1325	5.2193	10.4676	10.4461	31.3357
											5.2205	14.1233	5.2221	10.5041	10.4537	32.077
											5.2237	14.2825	5.2251	10.6288	10.4611	31.4988
											5.2265	14.0068	5.2284	10.8437	10.4683	31.7837
											5.2291	13.8686	5.2317	10.6278	10.4757	32.1556
											5.2319	14.3396	5.2352	10.8218	10.4815	31.6673
											5.2352	14.4025	5.2389	10.6715	10.4874	32.0087
											5.2386	14.0798	5.2427	10.5781	10.4938	32.1987
											5.2419	14.0956	5.2466	10.4916	10.5007	32.3565
											5.2454	14.1456	5.2502	10.5289	10.508	32.0951
											5.249	14.2638	5.2535	10.4207	10.5145	31.4146
											5.2527	14.0674	5.2568	10.7277	10.5211	32.4748
											5.2564	14.1735	5.2603	10.8277	10.5281	32.1365
											5.2598	14.3451	5.2641	10.7842	10.5336	31.7193
											5.2631	14.2153	5.2675	10.6118	10.5392	32.0499
											5.2665	14.0934	5.2702	10.5778	10.5455	32.2218
											5.2703	14.2136	5.2728	10.5102	10.5525	32.9744
											5.2741	14.4033	5.2756	10.8922	10.5603	32.6177
											5.2773	14.2712	5.2789	10.8	10.5677	32.3917
											5.28	14.0073	5.2824	10.6439	10.5747	32.2281
											5.2828	14.2422	5.2859	10.7092	10.5814	32.171
											5.2858	14.3175	5.2894	10.7998	10.587	32.6573
											5.2891	14.2392	5.2931	10.7319	10.5931	32.2252
											5.2924	14.1956	5.2969	10.7874	10.5998	32.9104
											5.2959	14.2121	5.3006	10.8707	10.6074	33.2652
											5.2997	14.4134	5.3039	10.729	10.6148	32.1795
											5.3036	14.1924	5.307	10.6804	10.6212	32.2535
											5.3074	14.0501	5.3102	10.7703	10.6281	32.4146
											5.3109	14.029	5.3138	10.7951	10.6343	32.3349
											5.314	14.1882	5.3173	10.806	10.6396	32.7809
											5.3171	13.9985	5.3204	10.7462	10.6457	33.2039
											5.3206	13.9127	5.3231	10.6061	10.6526	33.3748
											5.3241	14.0751	5.3257	10.8712	10.6599	33.2057
											5.3273	14.2707	5.3286	11.0515	10.6673	32.9243
											5.3298	13.8966	5.3318	10.9206	10.6742	33.088
											5.3322	13.8649	5.335	10.9038	10.6817	33.0202
											5.3348	14.1176	5.3385	11.0612	10.6884	33.3876
											5.3379	14.1229	5.3422	10.9459	10.6941	32.7426
											5.3412	13.9505	5.3461	11.0992	10.7003	33.5229
											5.3446	13.9591	5.3501	11.0563	10.7071	34.0314
											5.348	14.1022	5.3539	11.0933	10.7145	33.253
											5.3519	14.1139	5.3572	10.9143	10.7214	33.6726
											5.356	13.9956	5.3604	11.1473	10.7279	33.3419
											5.36	13.9279	5.3638	11.1457	10.7348	33.2772
											5.3637	14.1585	5.3675	11.163	10.7405	33.5297
											5.3669	14.2799	5.371	10.9014	10.7459	33.344
											5.3702	14.126	5.3737	10.7811	10.7524	33.9757
											5.3739	14.0242	5.3762	10.7547	10.7596	33.7867
											5.3778	14.4501	5.3789	11.1379	10.7676	33.8209
											5.381	14.2722	5.3819	11.0868	10.7751	33.8259
											5.3837	14.0109	5.3852	11.0076	10.7823	33.591
											5.3863	14.2023	5.3885	10.8758	10.7893	33.9528
											5.3893	14.2965	5.3919	11.103	10.7948	33.0199
											5.3927	14.1135	5.3955	10.9592	10.8006	33.6133
											5.396	14.1243	5.3993	11.3932	10.807	34.1486
											5.3994	14.2331	5.4031	11.1391	10.8141	33.7314
											5.4031	14.4385	5.4065	11.2232	10.8213	34
											5.4069	14.1953	5.4096	11.0896	10.8277	33.511
											5.4106	14.0394	5.4128	11.2664	10.834	33.5103
											5.414	14.1112	5.4162	10.9723	10.8407	33.8087
											5.417	14.2597	5.42	11.2339	10.8462	33.3651
											5.42	14.2059	5.4235	10.8993	10.8519	34.1241
											5.4233	14.1164	5.4264	10.9598	10.8586	33.974
											5.4269	14.3874	5.429	11.1328	10.8661	34.3125
											5.4304	14.3249	5.4319	11.1566	10.8739	34.6262
											5.4334	14.0269	5.4351	11.1247	10.8809	33.4126
											5.436	14.0789	5.4384	11.2206	10.8879	34.271
											5.4388	14.2928	5.4419	11.0861	10.8949	34.3551
											5.4419	14.3109	5.4455	11.1231	10.9007	33.5138
											5.4454	14.1709	5.4493	11.1628	10.907	34.2442
											5.4488	14.0881	5.4533	11.2333	10.9138	34.0553
											5.4521	14.342	5.4571	11.0466	10.9212	34.2818
											5.4557	14.3632	5.4605	11.0914	10.9281	33.7831
											5.4595	14.252	5.4637	11.2231	10.9341	33.7996
											5.4636	14.2947	5.4671	11.3388	10.9411	34.7007
											5.4671	14.3198	5.4709	11.3294	10.9473	34.268
											5.4702	14.2935	5.4744	11.0789	10.9525	34.1151
											5.4735	14.0464	5.4772	10.9709	10.9588	34.5469
											5.4773	14.4045	5.4797	11.0681	10.9658	34.7185
											5.4814	14.5442	5.4823	11.077	10.9736	35.3427
											5.4849	14.228	5.4853	11.2303	10.9814	34.5033
											5.4877	14.1626	5.4886	11.4196	10.9883	34.3713
											5.4904	14.2846	5.4918	11.3317	10.9955	34.7206
											5.4933	14.3756	5.4952	11.1035	11.0016	33.9731
											5.4965	14.2582	5.4987	11.2093	11.0071	34.4885
											5.4996	14.1345	5.5025	11.459	11.0132	34.7878
											5.5029	14.2356	5.5063	11.3195	11.0199	35.1974
											5.5065	14.4919	5.5099	11.3219	11.0272	35.0093
											5.5102	14.2402	5.5132	11.2583	11.034	34.7761
											5.5139	14.1727	5.5163	11.2013	11.0406	34.8433
											5.5173	14.2197	5.5197	11.2165	11.0477	34.5848
											5.5204	14.4	5.5235	11.3689	11.0535	34.5556
											5.5234	14.2637	5.527	11.256	11.0595	34.7465
											5.5266	14.3846	5.5301	11.2897	11.0663	35.3361
											5.5301	14.5125	5.5328	11.3381	11.0737	35.7774
											5.5337	14.3628	5.5356	11.3788	11.0816	35.2245
											5.5368	14.2446	5.5388	11.4512	11.0885	34.981
											5.5394	14.2237	5.5421	11.4518	11.0955	35.3502
											5.542	14.4149	5.5455	11.3213	11.1024	34.7779
											5.5449	14.4748	5.5491	11.4418	11.1079	34.8666
											5.5483	14.3823	5.553	11.2977	11.1136	35.3681
											5.5517	14.3138	5.5568	11.4199	11.1199	35.6392
											5.5551	14.314	5.5605	11.1528	11.1269	35.9483
											5.5586	14.285	5.5638	11.4168	11.1342	35.2338
											5.5623	14.0148	5.5668	11.2876	11.1407	35.3027
											5.5662	14.1877	5.57	11.3636	11.1474	35.3604
											5.57	14.3239	5.5735	11.4952	11.1541	35.8524
											5.5734	14.1612	5.5771	11.6228	11.1595	35.3757
											5.5767	14.1177	5.5802	11.37	11.1656	34.9791
											5.5801	14.4403	5.5828	11.4587	11.1724	35.9934
											5.5839	14.5343	5.5854	11.4766	11.18	35.9718
											5.5876	14.2527	5.5883	11.6196	11.1879	35.8604
											5.5907	14.188	5.5916	11.4981	11.1949	35.8557
											5.5933	14.1813	5.595	11.5888	11.202	35.5392
											5.5962	14.316	5.5985	11.3128	11.2081	35.7113
											5.5993	14.2301	5.602	11.3992	11.2134	35.3621
											5.6025	14.2317	5.6058	11.4426	11.2194	35.5091
											5.6056	14.3271	5.6098	11.6037	11.2262	36.2331
											5.6091	14.3874	5.6137	11.5533	11.2339	36.0924
											5.6128	14.2196	5.6171	11.4645	11.2413	36.294
											5.6165	14.1937	5.6202	11.2875	11.2478	35.7231
											5.6202	14.3593	5.6236	11.5413	11.255	36.0052
											5.6234	14.3642	5.6274	11.5517	11.2609	35.8028
											5.6265	14.1742	5.631	11.5854	11.2664	35.5148
											5.6298	14.1961	5.6339	11.6284	11.273	36.7628
											5.6333	14.3643	5.6366	11.6277	11.2802	36.593
											5.637	14.3699	5.6394	11.605	11.2879	36.4545
											5.6403	14.2167	5.6425	11.4785	11.2952	36.4674
											5.643	14.2832	5.6458	11.5717	11.302	35.9005
											5.6456	14.3834	5.6491	11.4459	11.3092	36.5764
											5.6484	14.5054	5.6525	11.5503	11.315	35.9206
											5.6518	14.3025	5.6562	11.7054	11.3206	36.0872
											5.6552	14.2834	5.6601	11.5867	11.3267	36.6917
											5.6586	14.5457	5.6638	11.6205	11.3332	36.5206
											5.6621	14.4026	5.6672	11.5371	11.3401	37.4329
											5.6658	14.1734	5.6703	11.4005	11.3467	36.8502
											5.6696	14.2712	5.6734	11.7276	11.3534	36.5514
											5.6733	14.6266	5.6769	11.8392	11.3608	36.8716
											5.6767	14.258	5.6806	11.757	11.3669	36.0103
											5.6799	14.2266	5.6838	11.7721	11.373	36.7738
											5.6834	14.3145	5.6864	11.6798	11.3799	37.1514
											5.6873	14.5906	5.689	11.6281	11.3874	36.9235
											5.6912	14.3878	5.6917	11.7804	11.3952	37.142
											5.6944	14.2139	5.6948	11.5697	11.4021	36.4395
											5.6971	14.3131	5.6982	11.6025	11.409	36.9194
											5.6998	14.4642	5.7015	11.7696	11.4153	36.9049
											5.703	14.3129	5.7049	11.9248	11.4205	36.6235
											5.7063	14.1761	5.7085	11.7635	11.4264	37.3426
											5.7095	14.3471	5.7123	11.6898	11.433	37.4856
											5.7129	14.433	5.7161	11.6874	11.4403	37.7023
											5.7165	14.2966	5.7197	11.7645	11.4478	37.2727
											5.7201	14.2383	5.7229	11.7819	11.4545	37.0178
											5.7238	14.4667	5.7262	12.0049	11.4614	37.3709
											5.7271	14.4722	5.7299	11.8706	11.4678	36.8319
											5.7303	14.1814	5.7336	11.8134	11.4731	37.2058
											5.7334	14.3425	5.7369	11.7123	11.4794	37.7149
											5.7368	14.4099	5.7396	11.6472	11.4863	37.517
											5.7403	14.4697	5.7423	11.6337	11.4939	37.7742
											5.7436	14.1301	5.7453	11.8813	11.5013	37.4556
											5.7464	14.0863	5.7487	11.87	11.5078	37.3409
											5.749	14.3957	5.7522	11.8695	11.5145	37.6322
											5.7518	14.3323	5.7558	11.9095	11.5207	37.2609
											5.755	14.0973	5.7597	12.0755	11.5263	37.5128
											5.7585	14.1641	5.7638	11.7756	11.5326	37.653
											5.762	14.3666	5.7676	11.8816	11.5394	37.7219
											5.7657	14.2563	5.7709	11.7289	11.547	38.2977
											5.7696	14.2229	5.7738	11.862	11.5543	37.4223
											5.7738	14.3969	5.7769	11.9851	11.5612	37.7767
											5.7777	14.5992	5.7802	11.8813	11.5685	37.887
											5.7813	14.2148	5.7837	11.8258	11.5743	37.2928
											5.7845	14.203	5.7871	11.8798	11.5798	37.4519
											5.788	14.323	5.7899	11.7993	11.5863	38.1213
											5.7917	14.5297	5.7925	11.6458	11.5933	38.3964
											5.7952	14.2713	5.7952	11.7465	11.601	37.9509
											5.7981	14.0336	5.7983	11.8952	11.6081	37.981
											5.8006	14.2415	5.8019	12.0855	11.6147	38.181
											5.8032	14.4448	5.8054	12.0145	11.6215	38.1574
											5.8062	14.2928	5.8089	12.1274	11.6272	37.6701
											5.8094	14.1682	5.8126	11.9571	11.6329	37.9039
											5.8126	14.3763	5.8164	11.9473	11.6393	38.3147
											5.816	14.5224	5.8201	11.8853	11.6467	38.2793
											5.8196	14.3193	5.8235	11.871	11.6543	38.7877
											5.8234	14.3821	5.8265	11.9724	11.6611	38.5502
											5.827	14.4264	5.8294	11.9919	11.668	38.3052
											5.8303	14.5936	5.8328	11.9327	11.6749	38.4644
											5.8333	14.4371	5.8366	12.1402	11.6806	38.6093
											5.8363	14.3551	5.8402	11.9751	11.6867	38.4913
											5.8395	14.4292	5.8432	12.0278	11.6935	38.745
											5.8432	14.5518	5.846	12.0032	11.7008	39.2341
											5.8469	14.2999	5.849	12.2829	11.7081	38.7973
											5.8499	14.2003	5.8524	12.0895	11.7146	38.3329
											5.8526	14.3371	5.8558	12.0026	11.7216	38.4643
											5.8552	14.2484	5.8592	11.8622	11.7282	38.7003
											5.8583	14.1408	5.8628	12.0988	11.7338	38.1628
											5.8618	14.281	5.8666	12.1373	11.7399	38.355
											5.8652	14.5744	5.8704	12.1203	11.7464	38.9503
											5.8687	14.3776	5.874	12.0111	11.7537	38.7909
											5.8724	14.1482	5.8772	12.225	11.7609	39.0136
											5.8764	14.352	5.8804	12.0293	11.7676	38.4933
											5.8803	14.5007	5.8837	12.168	11.7748	38.6865
											5.8839	14.3572	5.8873	12.1562	11.7813	38.9931
											5.8872	14.3374	5.8909	12.1755	11.7867	38.8688
											5.8905	14.3574	5.8937	12.0519	11.793	39.4603
											5.894	14.6712	5.8962	12.1342	11.7998	39.6217
											5.8977	14.539	5.8988	12.1693	11.8074	39.1279
											5.901	14.2457	5.9017	12.1521	11.8146	38.9922
											5.9036	14.3949	5.9049	12.0265	11.8211	38.7389
											5.9062	14.6151	5.9082	12.2912	11.8279	39.4827
											5.9091	14.4329	5.9116	12.1037	11.8338	38.751
											5.9122	14.4352	5.9152	12.3517	11.8392	39.2331
											5.9153	14.5182	5.9192	12.241	11.8456	40.0323
											5.9185	14.6025	5.9231	12.1739	11.8527	39.4849
											5.9219	14.3601	5.9268	12.0156	11.8607	39.9103
											5.9257	14.4648	5.9302	12.2665	11.8682	39.2697
											5.9295	14.5556	5.9334	12.1982	11.8752	39.0668
											5.9333	14.7112	5.9369	12.4094	11.8823	39.6532
											5.9367	14.459	5.9407	12.2071	11.8878	38.7555
											5.9398	14.2887	5.9441	12.1393	11.8934	39.2407
											5.9432	14.5733	5.947	12.0619	11.8997	39.6221
											5.9469	14.6416	5.9497	12.3165	11.9066	39.8113
											5.9504	14.4041	5.9526	12.4005	11.914	40.0147
											5.9534	14.3357	5.9558	12.3999	11.921	39.586
											5.956	14.4856	5.9591	12.4584	11.9278	39.6909
											5.9585	14.4426	5.9625	12.2549	11.9348	39.6947
											5.9615	14.2278	5.9661	12.1832	11.9404	39.3278
											5.9649	14.4475	5.97	12.2538	11.9463	39.9841
											5.9684	14.6664	5.9739	12.2345	11.9527	40.0613
											5.9719	14.6032	5.9775	12.3797	11.9599	40.2879
											5.9756	14.5088	5.9806	12.1514	11.9677	40.5057
											5.9797	14.4552	5.9836	12.1114	11.9749	40.1717
											5.9838	14.7654	5.9868	12.3308	11.9822	40.3735
											5.9877	14.6043	5.9902	12.339	11.9885	40.1384
											5.991	14.4617	5.9937	12.5124	11.9937	39.9355
											5.9942	14.4833	5.9968	12.1975	11.9998	40.5445
											5.9975	14.7642	5.9994	12.335	12.0065	40.0806
											6.0012	14.5991	6.0019	12.4025	12.0139	40.7099
											6.0044	14.3138	6.0047	12.4868	12.0214	40.5192
											6.0073	14.3659	6.008	12.5173	12.0281	40.4299
											6.0099	14.6232	6.0114	12.3965	12.0353	40.4358
											6.0127	14.4444	6.0148	12.187	12.0415	39.9138
											6.0157	14.5374	6.0183	12.5764	12.0469	40.3717
											6.019	14.6222	6.022	12.4547	12.0531	40.3765
											6.0222	14.8044	6.0259	12.5324	12.0599	40.758
											6.0256	14.7402	6.0298	12.4574	12.0674	41.2232
											6.0293	14.6392	6.0332	12.4956	12.0748	40.4896
											6.0331	14.6946	6.0365	12.282	12.0815	40.8648
											6.0367	14.8216	6.0399	12.6655	12.0886	41.0011
											6.04	14.5996	6.0436	12.6758	12.0945	40.2111
											6.0431	14.4245	6.0473	12.5023	12.0998	40.4811
											6.0463	14.6454	6.0504	12.3173	12.106	40.9986
											6.0498	14.6691	6.0531	12.5891	12.1128	41.5494
											6.0534	14.4259	6.056	12.3436	12.1201	41.4961
											6.0568	14.4124	6.0591	12.5952	12.127	41.2377
											6.0596	14.5311	6.0625	12.5781	12.1336	41.3278
											6.0622	14.5881	6.0658	12.5919	12.1409	40.7987
											6.0652	14.4223	6.0692	12.3635	12.1473	40.8547
											6.0686	14.5509	6.0728	12.8162	12.1533	40.7943
											6.0723	14.5969	6.0766	12.569	12.1598	41.0297
											6.0759	14.6979	6.0804	12.6974	12.1668	41.5558
											6.0796	14.4791	6.0837	12.5674	12.1744	41.2198
											6.0836	14.6319	6.0868	12.6383	12.1815	41.4781
											6.0876	14.838	6.09	12.5567	12.1885	41.3257
											6.0913	14.566	6.0935	12.7859	12.1952	41.2289
											6.0945	14.4634	6.0971	12.7415	12.2003	41.0364
											6.0976	14.5438	6.1004	12.5933	12.206	41.373
											6.101	14.8372	6.103	12.45	12.2124	42.24
											6.1047	14.5859	6.1054	12.6309	12.2196	41.8481
											6.1082	14.4336	6.108	12.5437	12.2275	41.9754
											6.111	14.5704	6.1111	12.8331	12.2345	41.8122
											6.1135	14.7086	6.1145	12.7276	12.2412	41.5379
											6.1161	14.5282	6.1179	12.802	12.2478	41.7426
											6.119	14.4977	6.1213	12.6788	12.2533	41.6701
											6.1221	14.6318	6.125	12.7663	12.2593	41.9869
											6.1254	14.8762	6.129	12.8305	12.2661	42.3691
											6.1289	14.6803	6.133	12.8093	12.2739	42.1365
											6.1326	14.524	6.1367	12.5641	12.2817	42.0472
											6.1364	14.6624	6.1399	12.6679	12.2885	41.8837
											6.1402	14.8416	6.1433	12.8158	12.2954	41.9815
											6.1437	14.5987	6.147	12.8653	12.3015	41.6547
											6.1469	14.5938	6.1508	12.7176	12.3069	41.581
											6.15	14.7166	6.154	12.7256	12.3132	42.4495
											6.1534	14.8618	6.1567	12.5753	12.3198	42.3963
											6.1571	14.565	6.1594	12.6352	12.3266	42.5805
											6.1604	14.5551	6.1625	13.0387	12.3335	42.8141
											6.1632	14.5963	6.1659	12.8342	12.34	42.3825
											6.1657	14.608	6.1692	12.8715	12.3474	42.8134
											6.1685	14.4946	6.1726	12.9288	12.3541	42.4316
											6.1717	14.524	6.1762	12.7412	12.3599	41.9593
											6.1752	14.7264	6.18	12.7379	12.3662	42.858
											6.1787	14.7847	6.1838	12.8115	12.3732	43.0162
											6.1824	14.453	6.1872	12.7737	12.381	42.9784
											6.1863	14.5181	6.1904	12.7833	12.3885	42.6596
											6.1904	14.7837	6.1934	12.9687	12.3953	42.5386
											6.1943	14.715	6.1967	13.1452	12.4021	43.1128
											6.1977	14.6561	6.2002	13.0212	12.4076	42.6695
											6.2007	14.5763	6.2036	13.0575	12.4129	43.0212
											6.2039	14.8041	6.2065	12.9867	12.4192	43.003
											6.2073	14.7202	6.2091	13.1073	12.4261	42.971
											6.2108	14.6136	6.2118	13.29	12.4337	43.5451
											6.2138	14.7047	6.2149	13.1116	12.441	42.6009
											6.2164	14.8506	6.2184	12.8986	12.4479	42.9333
											6.2191	14.7226	6.2218	12.8938	12.4549	43.1651
											6.222	14.6345	6.2254	12.9552	12.4605	42.3992
											6.2252	14.7402	6.2291	13.273	12.4664	43.5878
											6.2285	14.8675	6.2328	12.6136	12.4731	43.611
											6.232	14.5321	6.2366	13.0891	12.4807	43.4807
											6.2358	14.4971	6.2401	13.3161	12.4888	43.6823
											6.2397	14.7691	6.2434	13.1588	12.4957	43.1889
											6.2436	14.9087	6.2468	13.2278	12.5024	43.682
											6.2471	14.6267	6.2507	13.1624	12.5086	43.4457
											6.2502	14.4463	6.2547	12.71	12.5136	43.25
											6.2533	14.5519	6.258	12.9624	12.5194	43.6365
											6.2567	14.7385	6.2607	12.8235	12.5258	43.1943
											6.2603	14.6508	6.2633	13.3106	12.5327	43.842
											6.2637	14.7317	6.2662	13.0433	12.5401	43.6983
											6.2666	14.8585	6.2694	13.0714	12.547	43.5571
											6.2691	14.863	6.2726	12.9818	12.5541	43.9245
											6.2718	14.7131	6.2757	12.9436	12.5613	43.2399
											6.2749	14.6654	6.2793	13.1237	12.567	43.0239
											6.2785	14.8939	6.283	13.2825	12.5732	43.6975
											6.2821	14.7675	6.2868	13.1421	12.58	44.1567
											6.2856	14.6637	6.2904	13.3671	12.5875	43.6015
											6.2894	14.7276	6.2936	12.9884	12.595	43.4068
											6.2933	14.8755	6.2967	13.2709	12.6018	43.5189
											6.2973	14.8786	6.2999	13.0199	12.6089	43.3062
											6.3009	14.6241	6.3034	13.0932	12.6147	43.3298
											6.3041	14.639	6.3069	13.174	12.6199	43.8134
											6.3072	14.7728	6.3099	12.8978	12.626	44.0598
											6.3107	14.6903	6.3124	12.9846	12.6327	44.422
											6.3143	14.6258	6.3149	13.1512	12.6401	43.9916
											6.3175	14.735	6.3178	13.0303	12.6476	43.9465
											6.3202	14.8836	6.321	13.251	12.6546	44.1833
											6.3228	14.9046	6.3244	13.1656	12.6618	44.1542
											6.3256	14.7391	6.3279	13.2094	12.668	44.0051
											6.3288	14.8471	6.3316	13.2801	12.6739	44.0229
											6.332	14.9297	6.3357	13.4286	12.6805	44.4831
											6.3352	14.6944	6.3398	13.2344	12.6877	45.0093
											6.3387	14.6957	6.3435	13.145	12.6953	44.6323
											6.3425	14.7641	6.3469	13.2766	12.7017	44.0355
											6.3463	15.0172	6.3501	13.2594	12.708	44.2316
											6.3501	14.8741	6.3536	13.1765	12.7148	44.5309
											6.3536	14.7373	6.3574	13.5402	12.7204	44.3266
											6.3568	14.8327	6.3608	13.4687	12.726	43.9757
											6.3601	14.9443	6.3637	13.3287	12.7323	44.5517
											6.3638	14.8644	6.3664	13.3049	12.7392	45.0117
											6.3676	14.7816	6.3692	13.1745	12.7465	44.8761
											6.3707	14.8424	6.3724	13.4455	12.7535	45.1705
											6.3734	14.8671	6.3756	13.4408	12.7606	44.544
											6.376	14.7669	6.3789	13.2299	12.768	44.5944
											6.3791	14.7749	6.3824	13.1839	12.7739	44.0963
											6.3825	15.0496	6.3862	13.3598	12.78	44.766
											6.3859	15.0327	6.3901	13.4678	12.7867	45.2412
											6.3893	14.7866	6.3938	13.265	12.794	45.1177
											6.393	14.9544	6.3969	13.2638	12.8015	45.2128
											6.3969	15.1079	6.3999	13.2057	12.808	44.9673
											6.4008	15.0213	6.4029	13.1405	12.8149	44.8885
											6.4044	14.912	6.4064	13.4343	12.8213	45.1003
											6.4076	14.9419	6.41	13.4195	12.8264	44.6518
											6.4108	15.0567	6.4133	13.5234	12.8324	45.1832
											6.4143	14.9975	6.4159	13.3283	12.8391	45.7263
											6.4179	14.9315	6.4185	13.3421	12.8464	45.3678
											6.4213	14.8136	6.4213	13.3568	12.854	45.7948
											6.424	15.0425	6.4247	13.4326	12.861	45.5039
											6.4265	15.0189	6.4282	13.558	12.8681	46.0764
											6.4292	14.9388	6.4318	13.7277	12.8746	45.8295
											6.4323	15.0464	6.4354	13.4023	12.8801	45.4708
											6.4356	15.1375	6.4391	13.5112	12.8863	45.9712
											6.4388	14.8734	6.4431	13.3757	12.8934	45.4264
											6.4423	14.8635	6.4469	13.3817	12.9012	45.9972
											6.4461	15.1416	6.4504	13.3672	12.9084	45.4855
											6.45	15.3015	6.4536	13.414	12.9147	45.1562
											6.4537	14.8829	6.4571	13.5074	12.9215	45.7809
											6.4571	14.7673	6.461	13.6392	12.9274	45.4578
											6.4602	15.0388	6.4646	13.256	12.9328	45.7568
											6.4635	15.2193	6.4675	13.4528	12.9393	46.4678
											6.4671	15.1298	6.4701	13.6011	12.9464	46.2684
											6.4709	14.9229	6.4728	13.7238	12.9541	46.31
											6.4741	14.9636	6.4758	13.5207	12.9613	45.768
											6.4769	15.0752	6.4789	13.7059	12.9681	45.6428
											6.4795	14.7417	6.4819	13.5562	12.9755	46.213
											6.4824	15.0255	6.4852	13.619	12.9814	45.4075
											6.4857	15.2159	6.4888	13.6215	12.9872	46.1372
											6.489	15.1662	6.4927	13.6435	12.9934	46.1282
											6.4922	14.8573	6.4966	13.5573	13.0004	46.5226
											6.4956	14.8804	6.5001	13.7753	13.008	46.7887
											6.4992	15.1658	6.5033	13.5406	13.0149	46.3245
											6.5029	15.1503	6.5065	13.8252	13.0214	46.4777
											6.5066	14.9286	6.51	13.6896	13.0282	46.487
											6.5099	15.0069	6.5136	13.6364	13.0333	45.7859
											6.5132	15.2427	6.5169	13.7363	13.0388	46.5505
											6.5165	15.2609	6.5196	13.6648	13.0452	46.5192
											6.5202	14.9779	6.5221	13.2966	13.0522	46.6539
											6.5238	15.0708	6.5249	13.4946	13.0601	46.7326
											6.5269	15.3496	6.5281	13.5365	13.0674	46.6351
											6.5296	15.0784	6.5315	13.7215	13.0745	46.7759
											6.5323	14.9416	6.535	13.6035	13.0816	46.5387
											6.5353	15.1908	6.5387	13.775	13.0874	46.3768
											6.5386	15.3432	6.5427	13.9284	13.0936	46.5772
											6.542	15.1286	6.5469	13.8168	13.1003	46.904
											6.5455	15.0022	6.5509	13.6854	13.1077	47.3502
											6.5493	15.1391	6.5545	13.6188	13.1149	46.5137
											6.5531	15.3372	6.5578	13.6243	13.1212	46.1782
											6.5569	15.2369	6.5613	14.0102	13.128	46.8041
											6.5604	15.0053	6.565	13.7441	13.1343	46.6214
											6.5636	14.9965	6.5684	13.7147	13.1396	47.0075
											6.5668	15.2756	6.5713	13.6789	13.1457	46.9294
											6.5703	15.0842	6.5738	13.7766	13.1523	47.1254
											6.574	14.8698	6.5764	13.8735	13.1596	47.4153
											6.5773	15.024	6.5793	13.9375	13.1674	47.1709
											6.5799	15.0973	6.5824	14.005	13.1746	47.0337
											6.5824	14.921	6.5856	13.8271	13.182	47.0486
											6.5851	15.1115	6.5889	13.9748	13.1883	47.053
											6.5884	15.2226	6.5925	13.9282	13.1939	47.1726
											6.5919	15.2456	6.5963	13.88	13.2	47.4609
											6.5954	14.9913	6.5999	13.9887	13.2068	47.9791
											6.5991	14.988	6.6033	13.9048	13.2142	47.49
											6.6031	15.2053	6.6063	13.7439	13.2212	47.4481
											6.6071	15.2378	6.6093	13.7947	13.2277	47.7017
											6.6111	15.0285	6.6125	13.8278	13.2346	47.7257
											6.6145	14.8995	6.6159	13.9919	13.2404	47.6842
											6.6175	15.1196	6.6195	14.0953	13.2461	47.6396
											6.6206	15.182	6.6226	14.0592	13.2526	48.0893
											6.624	15.0159	6.6254	13.8418	13.2597	48.121
											6.6275	15.1017	6.6281	14.0141	13.2677	47.9596
											6.6305	15.2372	6.6313	14.1342	13.2752	47.7834
											6.6331	15.0355	6.6349	14.2391	13.2823	47.6904
											6.6356	14.8739	6.6384	14.0553	13.2892	47.7988
											6.6385	15.1099	6.642	14.0837	13.2946	47.6303
											6.6417	15.2507	6.6456	13.8422	13.3003	47.6449
[truncated: 20,574 more rows]

## Sheet: Fig.3c
1day		7days		14days		30days
3.71831e-05	0.05985	1.58119e-06	-1.43354	2.52741e-07	0.25684	0	56.1522
7.63773e-05	0.02096	4.32988e-06	-0.93886	1.88683e-06	0.25924	0.0001	64.8911
0.000115571	-0.01232	7.07856e-06	-0.44418	3.52093e-06	0.26164	0.0002	68.014
0.0151	7.43782	9.82725e-06	0.0505	5.15502e-06	0.26405	0.0004	64.0512
0.07354	30.6785	1.25759e-05	0.54518	6.78912e-06	0.26645	0.001	70.2915
0.13088	46.8795	1.53246e-05	1.03986	8.42321e-06	0.26886	0.0016	103.77
0.19805	63.3577	1.80733e-05	1.53453	1.00573e-05	0.27126	0.0025	149.423
0.26401	75.9052	2.0822e-05	2.02921	1.16914e-05	0.27366	0.0036	194.926
0.31702	82.5952	2.35707e-05	2.52389	1.33255e-05	0.27607	0.0057	247.251
0.38863	89.7844	2.63194e-05	2.69988	1.49596e-05	0.27847	0.0099	379.753
0.45198	97.387	2.9068e-05	2.33878	1.65937e-05	0.28088	0.0137	580.926
0.50994	102.581	3.18167e-05	1.97769	1.82278e-05	0.28328	0.0172	744.109
0.57768	107.775	3.45654e-05	1.6166	1.98619e-05	0.28568	0.0203	840.522
0.64082	112.97	3.73141e-05	1.25551	2.1496e-05	0.28809	0.023	881.478
0.7015	118.164	4.00628e-05	0.89442	2.31301e-05	0.29049	0.0255	891.108
0.76234	118.532	4.28115e-05	0.53332	2.47641e-05	0.29289	0.0284	907.327
0.83387	121.084	4.55602e-05	0.17223	2.63982e-05	0.2953	0.0315	949.266
0.88984	123.94	4.83088e-05	-0.18886	2.80323e-05	0.2977	0.0348	1009.49
0.95417	126.796	5.10575e-05	-0.54995	2.96664e-05	0.30011	0.0381	1061.74
1.01865	129.652	5.38062e-05	-0.67662	3.13005e-05	0.30251	0.0417	1103.58
1.08015	132.508	5.65549e-05	-0.6491	3.29346e-05	0.30491	0.0455	1149.19
1.1413	135.364	5.93036e-05	-0.62158	3.45687e-05	0.30732	0.0494	1201.03
1.20245	138.22	6.20523e-05	-0.59407	3.62028e-05	0.30972	0.0533	1248.95
1.26453	141.076	6.4801e-05	-0.56655	3.78369e-05	0.31213	0.0567	1273.54
1.32808	143.932	6.75496e-05	-0.53903	3.9471e-05	0.31453	0.0598	1268.68
1.39164	146.788	7.02983e-05	-0.51151	4.11051e-05	0.31693	0.0632	1259.07
1.4552	149.644	7.3047e-05	-0.48399	4.27392e-05	0.31934	0.067	1271.73
1.51875	152.5	7.57957e-05	-0.45647	4.43733e-05	0.32174	0.0706	1303.36
1.58231	155.356	7.85444e-05	-0.42895	4.60074e-05	0.32414	0.0735	1315.14
1.64586	158.212	8.12931e-05	-0.40143	4.76415e-05	0.32655	0.0759	1292.51
1.70942	161.068	8.40417e-05	-0.37392	4.92755e-05	0.32895	0.0784	1259.43
1.77297	163.924	8.67904e-05	-0.3464	5.09096e-05	0.33136	0.0813	1250.32
1.83653	166.78	8.95391e-05	-0.31888	5.25437e-05	0.33376	0.0846	1273.73
1.90005	169.636	9.22878e-05	-0.29136	5.41778e-05	0.33616	0.0879	1313.52
1.96341	172.492	9.50365e-05	-0.26384	5.58119e-05	0.33857	0.0913	1344.24
2.02677	175.348	9.77852e-05	-0.23632	5.7446e-05	0.34097	0.0948	1368.12
2.09013	178.204	0.000100534	-0.2088	5.90801e-05	0.34338	0.0986	1396.11
2.15349	181.06	0.000103283	-0.18128	6.07142e-05	0.34578	0.1024	1425.31
2.21685	183.768	0.000106031	-0.15377	6.23483e-05	0.34818	0.1063	1453.31
2.28021	186.111	0.00010878	-0.12625	6.39824e-05	0.35059	0.1097	1466.48
2.34358	188.454	0.000111529	-0.09873	6.56165e-05	0.35299	0.1129	1460.22
2.40694	190.797	0.000114277	-0.07121	6.72506e-05	0.3554	0.1163	1457.25
2.4703	193.139	0.000117026	-0.04369	6.88847e-05	0.3578	0.12	1472.78
2.53366	195.482	0.000119775	-0.01617	7.05188e-05	0.3602	0.1235	1500.12
2.59702	197.825	0.000122523	0.01135	7.21529e-05	0.36261	0.1264	1508.92
2.66038	200.168	0.000125272	0.03887	7.3787e-05	0.36501	0.129	1490.32
2.72374	202.511	0.000128021	0.06638	7.5421e-05	0.36741	0.1318	1469.91
2.7871	204.854	0.000130769	0.0939	7.70551e-05	0.36982	0.1349	1473.36
2.85046	207.197	0.000133518	0.12142	7.86892e-05	0.37222	0.1383	1494.82
2.91382	209.54	0.000136267	0.14894	8.03233e-05	0.37463	0.1416	1521.46
2.97718	211.883	0.000139015	0.17646	8.19574e-05	0.37703	0.1452	1546.79
3.04054	214.225	0.000141764	0.20398	8.35915e-05	0.37943	0.1491	1575.29
3.1039	216.568	0.000369127	0.2315	8.52256e-05	0.38184	0.1531	1608.25
3.16726	218.911	0.000622078	0.25902	8.68597e-05	0.38424	0.1568	1639.56
3.23062	221.254	0.00087503	0.28653	8.84938e-05	0.38665	0.1602	1650.16
3.29398	223.597	0.00113	0.31405	9.01279e-05	0.38905	0.1632	1639.94
3.35734	225.94	0.00138	0.34157	9.1762e-05	0.39145	0.1663	1627.8
3.4207	228.283	0.00166	1.72365	9.33961e-05	0.39386	0.1698	1632.95
3.48406	230.626	0.00214	3.80609	9.50302e-05	0.39626	0.1734	1657.35
3.54742	232.969	0.00262	5.88852	9.66643e-05	0.39866	0.1766	1678.85
3.61078	235.311	0.00329	7.97096	9.82984e-05	0.40107	0.1793	1671.77
3.67414	237.654	0.00396	10.0534	9.99325e-05	0.40347	0.1819	1647.64
3.7375	239.997	0.00562	12.1358	0.000101567	0.40588	0.1847	1637.71
3.80086	242.34	0.0073	14.9415	0.000103201	0.40828	0.188	1652.92
3.86422	244.683	0.00946	21.9644	0.000104835	0.41068	0.1914	1685.99
3.92758	246.222	0.01163	28.9872	0.000106469	0.41309	0.1947	1712.93
3.99094	247.344	0.01379	36.0101	0.000108103	0.41549	0.1982	1735.76
4.0543	248.466	0.0166	43.0329	0.000109737	0.4179	0.2019	1759.47
4.11766	249.589	0.01964	50.0558	0.000111371	0.4203	0.2057	1785.1
4.18102	250.711	0.02333	57.0787	0.000113005	0.4227	0.2094	1813.24
4.24438	251.833	0.02703	64.1015	0.000114639	0.42511	0.2126	1825.79
4.30774	252.955	0.03007	71.1244	0.000116273	0.42751	0.2158	1821.29
4.3711	254.077	0.03191	78.1472	0.000117907	0.42992	0.2191	1819.37
4.43446	249.934	0.03295	84.0633	0.000119542	0.43232	0.2229	1837.74
4.49782	239.965	0.03357	86.3891	0.000121176	0.43472	0.2265	1869.02
4.56118	229.996	0.03408	88.7149	0.00012281	0.43713	0.2296	1884.48
4.62454	220.027	0.03574	91.0407	0.000124444	0.43953	0.2323	1870.59
4.6879	210.059	0.03758	93.3665	0.000126078	0.44193	0.2351	1850.25
4.75126	200.09	0.03983	95.6923	0.000127712	0.44434	0.2382	1848.25
4.81462	188.058	0.0418	98.0181	0.000129346	0.44674	0.2415	1868.05
4.87798	173.831	0.04307	100.344	0.00013098	0.44915	0.2449	1901.06
4.94157	159.603	0.04393	102.67	0.000132614	0.45155	0.2485	1932.67
5.00527	145.376	0.04465	104.995	0.000134248	0.45395	0.2523	1964.61
5.06898	131.149	0.04537	107.321	0.000135883	0.45636	0.2562	1997.22
5.13269	117.106	0.04623	109.647	0.000137517	0.45876	0.26	2022.48
5.1964	112.061	0.04771	111.973	0.000139151	0.46117	0.2636	2040.93
5.2601	107.015	0.04919	114.299	0.000140785	0.46357	0.2666	2034.96
5.32381	101.969	0.0506	116.624	0.000212158	0.46597	0.2697	2017.13
5.38752	96.9239	0.05128	118.95	0.00035105	0.66731	0.273	2014.07
5.45123	91.8783	0.05196	121.276	0.000489942	0.89729	0.2768	2038.41
5.51493	86.8328	0.05271	123.602	0.000628834	1.12728	0.2801	2069.31
5.57864	81.7872	0.05408	125.928	0.000767727	1.35727	0.2828	2069.67
5.64235	76.7416	0.05546	128.253	0.000913142	1.58725	0.2852	2044.65
5.70606	71.6961	0.0574	130.579	0.00154	1.81724	0.2879	2025.82
5.76976	68.5702	0.05945	132.905	0.00216	2.04723	0.291	2033.46
5.83347	65.5701	0.0619	135.231	0.00279	2.27722	0.2944	2067.18
5.89718	62.5701	0.06464	137.557	0.004	2.5072	0.2978	2107.92
5.96089	59.5701	0.06811	140.521	0.00532	2.73719	0.3013	2140.85
6.02459		0.07184	144.917	0.00664	3.40865	0.3049	2168.9
		0.0755	149.313	0.00796	5.07466	0.3086	2199.44
		0.07882	153.71	0.00928	6.74066	0.3123	2231.38
		0.08088	158.106	0.0106	8.40666	0.3157	2253.6
		0.08216	162.502	0.01126	10.0727	0.3189	2258.39
		0.08321	166.899	0.01188	11.7387	0.3222	2259.79
		0.08449	171.295	0.01232	12.9322	0.3257	2273.31
		0.08652	175.691	0.01249	13.3872	0.3294	2304.8
		0.08855	180.088	0.01266	13.8422	0.3328	2335.85
		0.09059	184.484	0.01284	14.2972	0.3357	2343.52
		0.09143	187.054	0.01311	14.7522	0.3384	2330.68
		0.09222	188.801	0.01385	16.248	0.3414	2324.79
		0.09279	190.548	0.01459	18.6689	0.3448	2344.36
		0.09362	192.296	0.01534	21.0898	0.3483	2381.4
		0.09508	194.043	0.01606	23.5106	0.3519	2417.92
		0.09654	195.79	0.01674	25.9315	0.3558	2456.35
		0.09801	197.537	0.01742	28.3524	0.3597	2498.01
		0.09916	199.285	0.0181	30.7732	0.3636	2539.13
		0.09962	201.032	0.01879	33.1941	0.367	2565.72
		0.10008	202.779	0.01947	35.615	0.3701	2566.04
		0.10062	204.526	0.02015	38.0358	0.3732	2556.91
		0.10211	206.274	0.02083	40.4567	0.3765	2561.73
		0.10361	208.021	0.02181	42.8776	0.3802	2587.25
		0.10573	209.768	0.0228	45.2984	0.3837	2624.26
		0.10801	211.516	0.02379	47.7193	0.3864	2639.78
		0.11096	213.263	0.0248	50.9479	0.3889	2624.84
		0.11422	215.01	0.02582	54.3877	0.3914	2600.55
		0.11782	216.798	0.02684	57.8275	0.3944	2598.83
		0.12156	218.692	0.02787	61.2673	0.3977	2628.16
		0.12487	220.586	0.02889	64.7071	0.4011	2672.48
		0.12709	222.48	0.03016	68.1469	0.4043	2709.17
		0.12781	224.375	0.03152	71.5866	0.4078	2742.52
		0.12855	226.269	0.03289	75.6537	0.4116	2784.55
		0.12932	228.163	0.03464	82.4879	0.4155	2834.24
		0.13075	230.057	0.03669	89.3222	0.4192	2882.49
		0.13281	231.951	0.03896	96.1564	0.4226	2912.17
		0.13531	233.846	0.0415	102.991	0.4259	2926.23
		0.13749	235.74	0.04404	110.195	0.4295	2943.69
		0.13855	237.634	0.04659	117.415	0.4333	2979.75
		0.13902	239.528	0.049	124.635	0.4368	3021.24
		0.1392	241.422	0.05095	131.855	0.4397	3033.99
		0.13937	243.317	0.05258	137.017	0.4424	3018.48
		0.14029	245.211	0.05348	137.573	0.4454	3002.51
		0.14147	247.105	0.05425	138.129	0.4486	3011.17
		0.14335	248.999	0.05448	138.684	0.4518	3038.36
		0.14523	250.894	0.0547	139.24	0.4552	3069.64
		0.14604	252.788	0.05492	139.796	0.4588	3101.18
		0.14665	254.682	0.05515	140.351	0.4626	3142.53
		0.1471	256.576	0.05537	140.907	0.4665	3192.59
		0.14807	258.47	0.05579	141.463	0.4702	3236.17
		0.14962	260.365	0.05623	142.018	0.4735	3256.61
		0.15117	262.259	0.05667	142.574	0.4765	3254.44
		0.15273	264.153	0.05711	143.13	0.4798	3251.05
		0.15428	266.047	0.05755	143.686	0.4833	3266.01
		0.15595	267.941	0.05799	144.241	0.4868	3295.73
		0.15877	269.836	0.05843	144.797	0.4898	3318.13
		0.16291	271.73	0.05856	145.353	0.4923	3304.52
		0.16732	273.624	0.05867	145.908	0.4949	3277.14
		0.17192	275.518	0.05878	146.464	0.4978	3267.09
		0.17501	277.167	0.0589	147.02	0.5011	3287.07
		0.17662	278.77	0.05901	147.575	0.5046	3329.56
		0.17747	280.373	0.05912	148.131	0.508	3372.2
		0.1782	281.975	0.05939	148.687	0.5116	3407.33
		0.17971	283.578	0.05991	149.242	0.5155	3446.55
		0.18176	285.181	0.06043	149.798	0.5195	3493.67
		0.1843	286.784	0.06095	150.354	0.5232	3540.15
		0.18623	288.387	0.06147	150.909	0.5265	3561.75
		0.18713	289.99	0.06199	151.465	0.5297	3557.44
		0.18734	291.593	0.06251	152.021	0.5332	3554.29
		0.18754	293.196	0.06303	152.576	0.5369	3576.28
		0.18823	294.799	0.06354	154.122	0.5403	3608.65
		0.18937	296.402	0.06411	156.423	0.5432	3621.25
		0.1906	298.005	0.06476	158.723	0.5458	3602.06
		0.19195	299.608	0.06542	161.023	0.5487	3579.13
		0.19313	301.21	0.06607	163.324	0.5519	3582.9
		0.19383	302.813	0.06673	165.624	0.5553	3613.96
		0.19454	304.416	0.06725	167.925	0.5587	3649.52
		0.19554	306.019	0.06775	170.225	0.5623	3684.12
		0.19725	307.622	0.06824	172.525	0.5661	3723.94
		0.19898	309.225	0.06898	174.826	0.5699	3766.63
		0.20143	310.828	0.06998	177.126	0.5735	3804.31
		0.20387	312.431	0.07098	179.426	0.5766	3820.86
		0.20632	314.034	0.07205	181.727	0.5796	3811.73
		0.20945	315.637	0.07329	184.027	0.5827	3798.95
		0.21279	317.24	0.07452	186.328	0.5861	3809.67
		0.21611	318.843	0.07576	188.628	0.5898	3844.59
		0.2192	320.445	0.077	190.928	0.5931	3884.85
		0.22205	322.048	0.07823	193.336	0.5958	3891.85
		0.22404	323.651	0.07986	199.628	0.5983	3864.95
		0.22504	325.254	0.08158	205.92	0.601	3836.08
		0.22604	326.857	0.08367	212.212	0.6041	3836.9
		0.22762	328.46	0.08616	218.504	0.6075	3868.64
		0.23	330.063	0.08865	224.796	0.6109	3909.8
		0.23257	331.666	0.09121	231.088	0.6144	3945.53
		0.23495	333.269	0.09384	237.38	0.6181	3981.96
		0.23602	334.872	0.09571	243.671	0.6219	4024.54
		0.23649	336.475	0.09729	249.963	0.6258	4071.09
		0.23676	338.078	0.09805	256.255	0.6293	4109.15
		0.23703	339.681	0.09878	258.863	0.6326	4121.89
		0.23773	341.283	0.09909	259.669	0.636	4123.16
		0.23924	342.886	0.0994	260.474	0.6397	4139.56
		0.24075	344.489	0.0997	261.28	0.6434	4176.88
		0.24225	346.092	0.10001	262.085	0.6465	4201.5
		0.24358	347.695	0.10039	262.891	0.6492	4189.17
		0.24435	349.298	0.10083	263.696	0.652	4162.59
		0.24511	350.901	0.10126	264.502	0.6551	4152.27
		0.24588	352.504	0.1017	265.307	0.6583	4169.79
		0.24684	354.107	0.10195	266.113	0.6616	4200.49
		0.24903	355.71	0.10221	266.919	0.6651	4231.4
		0.25121	357.313	0.10246	267.724	0.6688	4261.03
		0.25411	358.916	0.10272	268.53	0.6727	4307.61
		0.25749	360.518	0.10316	269.335	0.6765	4364.52
		0.26088	362.121	0.10374	270.141	0.68	4398.5
		0.26427	363.724	0.10433	270.946	0.6831	4403.99
		0.26765	365.327	0.10492	271.752	0.6863	4393.56
		0.27088	366.93	0.10545	272.557	0.6898	4395.21
		0.27198	368.533	0.10564	273.363	0.6934	4424.95
		0.27309	370.136	0.10582	274.169	0.6965	4452.98
		0.27419	371.739	0.10601	274.974	0.6992	4448.5
		0.2753	373.342	0.1062	275.78	0.7017	4416.47
		0.2767	374.945	0.10638	276.585	0.7043	4386.36
		0.27895	376.548	0.10657	277.391	0.7074	4386.98
		0.2812	378.151	0.10684	278.196	0.7107	4418.51
		0.28345	379.753	0.10712	279.002	0.7142	4460.92
		0.28458	381.356	0.10739	279.808	0.7178	4504.99
		0.28526	382.959	0.10781	280.613	0.7215	4547.3
		0.28594	384.562	0.10825	281.419	0.7255	4598.11
		0.28662	386.165	0.1087	282.224	0.7294	4651.81
		0.2873	387.768	0.10914	283.03	0.733	4691.22
		0.28798	389.371	0.10959	283.835	0.7363	4699
		0.28883	390.974	0.11003	284.641	0.7396	4694.24
		0.29033	392.577	0.11048	285.446	0.7431	4704.87
		0.29182	394.18	0.11098	286.252	0.7468	4735.83
		0.29332	395.783	0.11171	287.058	0.7501	4767.15
		0.29482	397.386	0.11244	287.863	0.7528	4765.22
		0.29631	398.989	0.11317	288.669	0.7554	4737.27
		0.29781	400.591	0.11389	289.474	0.7584	4718.21
		0.29931	402.194	0.11462	290.28	0.7617	4730.9
		0.30177	403.797	0.11527	291.085	0.7649	4760.92
		0.30501	405.4	0.11574	291.891	0.7684	4792.12
		0.30824	407.003	0.11621	292.696	0.772	4828.44
		0.31147	408.606	0.11669	293.502	0.7759	4873.91
		0.31471	410.209	0.11716	294.308	0.7797	4922.12
		0.31794	411.812	0.11764	295.113	0.7832	4958.79
		0.32029	413.415	0.11851	295.919	0.7863	4970.08
		0.32163	415.018	0.11938	296.724	0.7893	4959.02
		0.32298	416.621	0.12024	297.53	0.7926	4956.47
		0.32433	418.224	0.12131	300.288	0.7963	4980.29
		0.32567	419.826	0.12264	305.625	0.7999	5024.67
		0.32683	421.429	0.12398	310.962	0.8029	5051.74
		0.32797	423.032	0.12555	316.299	0.8054	5037.56
		0.32911	424.635	0.12783	321.636	0.8081	5005.2
		0.33025	426.238	0.13011	326.972	0.8111	4991.37
		0.33139	427.841	0.13278	332.309	0.8145	5014.74
		0.33253	429.444	0.13559	337.646	0.818	5058.25
		0.33367	431.047	0.13841	342.983	0.8214	5097.29
		0.33481	432.65	0.14123	348.32	0.8251	5134.85
		0.33595	434.253	0.14305	353.657	0.8288	5179.11
		0.33709	435.856	0.14453	358.994	0.8326	5225.87
		0.33823	437.459	0.14517	364.331	0.8362	5263.55
		0.33937	439.062	0.14581	369.668	0.8395	5284.2
		0.34052	440.664	0.1462	371.909	0.8429	5291.06
		0.34166	442.365	0.14646	372.788	0.8466	5308.37
		0.3428	444.075	0.14673	373.666	0.8505	5350.04
		0.34394	445.785	0.147	374.545	0.8541	5397.36
		0.34508	447.495	0.14741	375.424	0.8569	5407.74
		0.34622	449.204	0.14799	376.302	0.8595	5376.78
		0.34839	450.914	0.14857	377.181	0.8623	5344.39
		0.35105	452.624	0.14915	378.059	0.8655	5339.26
		0.35372	454.334	0.14973	378.938	0.8687	5364.28
		0.35638	456.044	0.15031	379.816	0.872	5395.86
		0.35904	457.754	0.15089	380.695	0.8755	5427.92
		0.36171	459.464	0.15121	381.573	0.8792	5468.76
		0.36437	461.174	0.15141	382.452	0.883	5519.47
		0.36704	462.883	0.15161	383.331	0.8866	5564.1
		0.3697	464.593	0.15181	384.209	0.8898	5585.23
		0.37236	466.303	0.15201	385.088	0.8928	5584.75
		0.37503	468.013	0.15221	385.966	0.8961	5583.9
		0.37769	469.723	0.15241	386.845	0.8997	5601.88
		0.38036	471.433	0.15262	387.723	0.9034	5640.61
		0.38204	473.143	0.15292	388.602	0.9063	5672.15
		0.38366	474.852	0.15354	389.48	0.9089	5663.65
		0.38528	476.562	0.15416	390.359	0.9114	5629.82
		0.3869	478.272	0.15478	391.238	0.9142	5606.55
		0.38851	479.982	0.1554	392.116	0.9173	5612.55
		0.39013	481.692	0.15601	392.995	0.9207	5645.13
		0.39175	483.402	0.15663	393.873	0.924	5688.48
		0.39337	485.112	0.15725	394.752	0.9276	5734.97
		0.39499	486.822	0.15787	395.63	0.9315	5783.62
		0.3966	488.531	0.15814	396.509	0.9354	5839.42
		0.39822	490.241	0.15841	397.387	0.9393	5895.83
		0.39984	491.951	0.15868	398.266	0.9428	5933.33
		0.40146	493.661	0.15896	399.145	0.9461	5943.82
		0.40307	495.371	0.15917	400.023	0.9495	5947.61
		0.40469	497.081	0.15937	400.902	0.9531	5964.83
		0.40631	498.791	0.15958	401.78	0.9566	5994.8
		0.40793	500.5	0.15988	402.659	0.9595	6012.66
		0.40954	502.21	0.16034	403.537	0.9622	5998.8
		0.41116	503.92	0.1608	404.416	0.965	5976.63
		0.41278	505.63	0.16126	405.295	0.9683	5977.01
		0.4144	507.34	0.16172	406.173	0.9718	6011.35
		0.41602	509.05	0.16217	407.052	0.9751	6053.52
		0.41763	510.76	0.16263	407.93	0.9787	6088.72
		0.41925	512.47	0.16309	408.809	0.9825	6132.06
		0.42087	514.179	0.16375	409.687	0.9863	6179.95
		0.42249	515.889	0.1644	410.566	0.9898	6220.18
		0.4241	517.599	0.16505	411.444	0.9931	6240.88
		0.42572	519.309	0.16571	412.323	0.9961	6241.03
		0.42734	521.019	0.16684	413.202	0.9992	6233.9
		0.42896	522.729	0.16834	414.08	1.0026	6244.95
		0.43057	524.439	0.16985	414.959	1.0062	6282.03
		0.43219	526.148	0.17189	415.837	1.0095	6321.06
		0.43381	527.85	0.17394	418.275	1.0122	6331.78
		0.43543	529.462	0.17598	421.98	1.0147	6310.19
		0.43705	531.074	0.17802	425.685	1.0176	6286.57
		0.43866	532.686	0.18021	429.39	1.0209	6294.88
		0.44028	534.298	0.18262	433.095	1.0244	6335.66
		0.4419	535.91	0.18504	436.8	1.0279	6385.86
		0.44352	537.521	0.18745	440.505	1.0315	6429.95
		0.44513	539.133	0.1893	444.21	1.0352	6474.36
		0.44675	540.745	0.19074	447.915	1.039	6524.69
		0.44837	542.357	0.19146	451.62	1.0429	6574.67
		0.44999	543.969	0.19182	455.325	1.0463	6612.9
		0.4516	545.581	0.19217	459.03	1.0494	6626.4
		0.45322	547.193	0.19243	462.537	1.0528	6630.15
		0.45484	548.805	0.19269	463.857	1.0566	6652.56
		0.45646	550.417	0.19295	465.176	1.0603	6696.64
		0.45811	552.029	0.19373	466.496	1.0634	6727.4
		0.45982	553.641	0.19467	467.816	1.0661	6720.44
		0.46152	555.253	0.19561	469.136	1.0688	6693.53
		0.46323	556.865	0.19655	470.455	1.0718	6678.2
		0.46494	558.476	0.1975	471.775	1.0751	6690.34
		0.46665	560.088	0.19844	473.095	1.0784	6724.58
		0.46835	561.7	0.19873	474.415	1.0819	6767.22
		0.47006	563.312	0.1989	475.734	1.0857	6817.47
		0.47177	564.924	0.19907	477.054	1.0896	6876.97
		0.47348	566.536	0.19924	478.374	1.0933	6933
		0.47518	568.148	0.1994	479.694	1.0966	6964.65
		0.47689	569.76	0.19957	481.013	1.0996	6968.28
		0.4786	571.372	0.19974	482.333	1.1028	6964.74
		0.48031	572.984	0.19991	483.653	1.1064	6979.5
		0.48201	574.596	0.20018	484.973	1.11	7017.1
		0.48372	576.208	0.20052	486.292	1.1133	7055.96
		0.48543	577.82	0.20086	487.612	1.116	7064.03
		0.48714	579.431	0.20121	488.932	1.1185	7037.45
		0.48884	581.043	0.20155	490.252	1.1212	7008.99
		0.49055	582.655	0.20189	491.572	1.1244	7007.91
		0.49226	584.267	0.20223	492.891	1.1278	7044.65
		0.49397	585.879	0.20258	494.211	1.1312	7094.82
		0.49567	587.491	0.20292	495.531	1.1347	7138.9
		0.49738	589.103	0.20326	496.851	1.1385	7185.36
		0.49909	590.715	0.20383	498.17	1.1425	7245.52
		0.5008	592.327	0.20442	499.49	1.1465	7311.76
		0.5025	593.939	0.20502	500.81	1.15	7358.96
		0.50421	595.551	0.20562	502.13	1.1533	7375.92
		0.50592	597.163	0.20622	503.449	1.1567	7378.63
		0.50763	598.775	0.20682	504.769	1.1605	7400.95
		0.50933	600.386	0.20741	506.089	1.164	7443.1
		0.51104	601.998	0.20801	507.409	1.1671	7469.83
		0.51275	603.61	0.20861	508.728	1.1697	7458.81
		0.51446	605.222	0.20921	510.048	1.1723	7425.39
		0.51616	606.834	0.2098	511.368	1.1752	7404.96
		0.51787	608.446	0.21086	512.688	1.1784	7418.58
		0.51958	610.058	0.21197	514.007	1.1817	7456.62
		0.52129	611.67	0.21308	515.327	1.1851	7497.33
		0.52299	613.282	0.21419	516.647	1.1889	7540.42
		0.5247	614.894	0.21529	517.967	1.1929	7601.15
		0.52641	616.506	0.2164	519.286	1.1968	7668.2
		0.52812	618.118	0.21751	520.606	1.2002	7715.71
		0.52983	619.73	0.21862	521.926	1.2031	7724.1
		0.53153	621.29	0.21973	523.246	1.206	7709.89
		0.53324	622.613	0.22137	524.566	1.2093	7702.56
		0.53495	623.935	0.22337	525.885	1.2128	7725.78
		0.53666	625.258	0.22538	527.205	1.2164	7772.75
		0.53836	626.581	0.22738	528.407	1.2193	7804.35
		0.54007	627.903	0.22939	529.588	1.2219	7796.58
		0.54178	629.226	0.23139	530.768	1.2245	7771.67
		0.54349	630.549	0.2334	531.948	1.2275	7760.33
		0.54519	631.871	0.2354	533.129	1.2308	7778.83
		0.5469	633.194	0.23718	534.309	1.2343	7825.72
		0.54861	634.517	0.23756	535.489	1.2378	7875.12
		0.55032	635.84	0.23794	536.669	1.2413	7919.98
		0.55202	637.162	0.23832	537.85	1.245	7963.43
		0.55373	638.485	0.2387	539.03	1.249	8019.48
		0.55544	639.808	0.23908	540.21	1.2527	8076.76
		0.55715	641.13	0.23946	541.391	1.256	8108.51
		0.55885	642.453	0.23984	542.571	1.2593	8118.83
		0.56056	643.776	0.24022	543.751	1.2629	8136.07
		0.56227	645.098	0.2406	544.932	1.2668	8177.4
		0.56398	646.421	0.24098	546.112	1.2703	8224.75
		0.56568	647.744	0.24137	547.292	1.2732	8238.96
		0.56739	649.067	0.24184	548.472	1.2758	8217.37
		0.5691	650.389	0.24232	549.653	1.2788	8191.26
		0.57081	651.712	0.2428	550.833	1.2819	8190.91
		0.57251	653.035	0.24328	552.013	1.2852	8214.71
		0.57422	654.357	0.24376	553.194	1.2884	8247.65
		0.57593	655.68	0.24424	554.374	1.2919	8283.32
		0.57764	657.003	0.24472	555.554	1.2956	8327.46
		0.57934	658.325	0.2452	556.735	1.2993	8377.53
		0.58105	659.648	0.24568	557.915	1.3028	8425.02
		0.58276	660.971	0.24616	559.095	1.306	8451.5
		0.58447	662.294	0.24664	560.275	1.3091	8452.73
		0.58617	663.616	0.24712	561.456	1.3124	8451.96
		0.58788	664.939	0.2476	562.636	1.3161	8473.34
		0.58959	666.262	0.24808	563.816	1.3197	8515.36
		0.5913	667.584	0.24856	564.997	1.3227	8548.74
		0.593	668.907	0.24904	566.177	1.3252	8542
		0.59471	670.23	0.24951	567.357	1.3278	8508.77
		0.59642	671.552	0.24999	568.538	1.3306	8486.78
		0.59813	672.875	0.25047	569.718	1.334	8502.24
		0.59984	674.198	0.25095	570.898	1.3376	8555.55
		0.60154	675.521	0.25143	572.079	1.3412	8621.72
		0.60325	676.843	0.25191	573.259	1.345	8682.6
		0.60496	678.166	0.25239	574.439	1.349	8744.85
		0.60667	679.489	0.25287	575.619	1.353	8809.66
		0.60837	680.811	0.25335	576.8	1.3568	8867.3
		0.61008	682.134	0.25383	577.98	1.3602	8894.92
		0.61179	683.457	0.25431	579.16	1.3634	8896.12
		0.6135	684.779	0.25479	580.341	1.3668	8895.36
		0.6152	686.102	0.25527	581.521	1.3704	8918.27
		0.61691	687.425	0.25575	582.701	1.3737	8952.67
		0.61862	688.748	0.25623	583.882	1.3765	8963.32
		0.62033	690.07	0.25671	585.062	1.3791	8943.71
		0.62203	691.393	0.25719	586.242	1.3819	8917.87
		0.62374	692.716	0.25767	587.422	1.3849	8913.42
		0.62545	694.038	0.25815	588.603	1.3881	8937.32
		0.62716	695.361	0.25863	589.783	1.3914	8972.98
		0.62886	696.684	0.25911	590.963	1.3949	9011.95
		0.63057	698.006	0.25959	592.144	1.3986	9057.22
		0.63228	699.329	0.26007	593.324	1.4024	9114.35
		0.63399	700.652	0.26055	594.504	1.406	9167.13
		0.63569	701.975	0.26158	595.685	1.4093	9200.96
		0.6374	703.297	0.26358	596.865	1.4124	9209.06
		0.63911	704.62	0.26558	598.045	1.4155	9206.31
		0.64082	705.943	0.26759	599.225	1.4189	9216.74
		0.64252	707.265	0.26959	600.406	1.4227	9257.39
		0.64423	708.588	0.27159	601.586	1.4262	9311.96
		0.64594	709.911	0.27359	602.766	1.4291	9339.39
		0.64765	711.233	0.2756	607.977	1.4317	9327.07
		0.64935	712.556	0.2776	614.142	1.4347	9307.07
		0.65106	713.879	0.2796	620.307	1.438	9311.44
		0.65277	715.202	0.28161	626.472	1.4415	9349.66
		0.65448	716.524	0.28361	632.637	1.445	9400.61
		0.65618	717.847	0.28561	638.802	1.4487	9448.09
		0.65789	719.17	0.28762	644.967	1.4526	9499.52
		0.6596	720.492	0.289	651.132	1.4564	9554.64
		0.66131	721.815	0.28952	655.49	1.46	9602.22
		0.66301	723.138	0.29003	656.565	1.4633	9630.5
		0.66472	724.46	0.29054	657.641	1.4665	9635.14
		0.66643	725.783	0.29105	658.716	1.4699	9638.58
		0.66814	727.106	0.29157	659.792	1.4737	9664.36
		0.66985	728.428	0.29208	660.867	1.4772	9709.68
		0.67155	729.751	0.29259	661.943	1.4802	9735.52
		0.67326	731.074	0.2931	663.019	1.4828	9722.11
		0.67497	732.397	0.29361	664.094	1.4855	9685.06
		0.67668	733.719	0.29413	665.17	1.4885	9666.4
		0.67838	735.042	0.29464	666.245	1.4917	9683.95
		0.68009	736.365	0.29515	667.321	1.495	9719.37
		0.6818	737.687	0.29566	668.396	1.4983	9757.08
		0.68351	739.01	0.29618	669.472	1.502	9801.19
		0.68521	740.333	0.29669	670.547	1.5059	9860.77
		0.68692	741.655	0.2972	671.623	1.5097	9921.96
		0.68863	742.978	0.29771	672.698	1.5132	9968.89
		0.69034	744.301	0.29823	673.774	1.5162	9980.26
		0.69204	745.624	0.29874	674.85	1.5193	9973.22
		0.69375	746.946	0.29925	675.925	1.5228	9977.12
		0.69546	748.269	0.29976	677.001	1.5264	10008.2
		0.69717	749.592	0.30027	678.076	1.5299	10049.4
		0.69887	750.914	0.30079	679.152	1.5326	10068.3
		0.70058	752.237	0.3013	680.227	1.5351	10046.2
		0.70229	753.56	0.30181	681.303	1.5378	10013.4
		0.704	754.882	0.30232	682.378	1.5409	10004.9
		0.7057	756.205	0.30284	683.454	1.5444	10035
		0.70741	757.528	0.30335	684.529	1.5478	10085.5
		0.70912	758.851	0.30386	685.605	1.5515	10137.8
		0.71083	760.173	0.30437	686.681	1.5552	10190.3
		0.71253	761.496	0.30488	687.756	1.5592	10247.7
		0.71424	762.819	0.3054	688.832	1.5632	10306.5
		0.71595	764.141	0.30591	689.907	1.5667	10352.2
		0.71766	765.464	0.30642	690.983	1.57	10365.9
		0.71936	766.787	0.30693	692.058	1.5732	10361.6
		0.72107	768.109	0.30745	693.134	1.5767	10363.9
		0.72278	769.432	0.30796	694.209	1.5802	10389.3
		0.72449	770.755	0.30847	695.285	1.5833	10413.2
		0.72619	772.078	0.30898	696.36	1.586	10406.5
		0.7279	773.4	0.3095	697.436	1.5887	10379
		0.72961	774.723	0.31001	698.511	1.5916	10358.9
		0.73132	776.046	0.31052	699.587	1.5948	10363.7
		0.73302	777.368	0.31103	700.663	1.5981	10395.2
		0.73473	778.691	0.31154	701.738	1.6016	10436.2
		0.73644	780.014	0.31206	702.814	1.6052	10477.8
		0.73815	781.336	0.31257	703.889	1.609	10521.9
		0.73986	782.659	0.31308	704.965	1.6128	10572
		0.74156	783.982	0.31359	706.04	1.6163	10612.2
		0.74327	785.305	0.31411	707.116	1.6194	10626.4
		0.74498	786.627	0.31462	708.191	1.6223	10612.3
		0.74669	787.95	0.31513	709.267	1.6256	10600.8
		0.74839	789.273	0.31564	710.342	1.6293	10619.1
		0.7501	790.595	0.31681	711.418	1.6328	10661.4
		0.75181	791.918	0.31816	712.494	1.6358	10688
		0.75352	793.241	0.3195	713.569	1.6384	10671.7
		0.75522	794.563	0.32085	714.645	1.641	10633.8
		0.75693	795.886	0.32219	715.772	1.6441	10617.7
		0.75864	797.209	0.32354	716.914	1.6477	10640.4
		0.76035	798.532	0.32488	718.056	1.6512	10691.8
		0.76205	799.854	0.32623	719.198	1.6548	10743.2
		0.76376	801.177	0.32757	720.34	1.6584	10787.7
		0.76547	802.5	0.32892	721.482	1.6624	10836.5
		0.76718	803.822	0.33027	722.624	1.6665	10898.6
		0.76888	805.145	0.33161	723.765	1.6701	10950.6
		0.77059	806.468	0.33296	724.907	1.6734	10970.2
		0.7723	807.79	0.3343	726.049	1.6766	10968
		0.77401	809.113	0.33565	727.191	1.6802	10973.4
		0.77571	810.436	0.3364	728.333	1.6838	10999.6
		0.77742	811.759	0.337	729.475	1.6871	11030.8
		0.77913	813.081	0.33759	730.617	1.6899	11036.1
		0.78084	814.404	0.33819	731.759	1.6924	11010.9
		0.78254	815.727	0.33878	732.901	1.6952	10979.2
		0.78425	817.049	0.33938	734.043	1.6982	10970.6
		0.78596	818.372	0.33997	735.185	1.7013	10989.1
		0.78767	819.695	0.34057	736.327	1.7046	11022.1
		0.78937	821.017	0.34116	737.469	1.708	11060
		0.79108	822.34	0.34176	738.611	1.7116	11104.6
		0.79279	823.663	0.34235	739.753	1.7154	11156.6
		0.7945	824.985	0.34295	740.895	1.7191	11214.2
		0.7962	826.308	0.34354	742.037	1.7225	11259.4
		0.79791	827.631	0.34414	743.179	1.7257	11276.9
		0.79962	828.954	0.34473	744.321	1.729	11278.1
		0.80133	830.276	0.34533	745.463	1.7326	11296.4
		0.80303	831.599	0.34592	746.605	1.7364	11338.3
		0.80474	832.922	0.34652	747.747	1.7397	11382.4
		0.80645	834.244	0.34711	748.889	1.7424	11389.5
		0.80816	835.567	0.34771	750.031	1.7452	11365.2
		0.80987	836.89	0.3483	751.173	1.7483	11346.6
		0.81157	838.212	0.3489	752.315	1.7517	11362.9
		0.81328	839.535	0.34949	753.457	1.7553	11408.1
		0.81499	840.858	0.35009	754.599	1.7588	11454.8
		0.8167	842.181	0.35068	755.741	1.7626	11496.9
		0.8184	843.503	0.35128	756.883	1.7664	11545.5
		0.82011	844.826	0.35187	758.025	1.7702	11592.8
		0.82182	846.149	0.35246	759.167	1.7737	11625.1
		0.82353	847.471	0.35306	760.309	1.7768	11631.2
		0.82523	848.794	0.35365	761.451	1.7799	11618.3
		0.82694	850.117	0.35425	762.593	1.7832	11613.4
		0.82865	851.439	0.35484	763.735	1.7868	11634
		0.83036	852.762	0.35544	764.877	1.7903	11670.7
		0.83206	854.085	0.35603	766.019	1.7931	11687.1
		0.83377	855.408	0.35663	767.161	1.7957	11666.5
		0.83548	856.73	0.35722	768.303	1.7984	11634.1
		0.83715	858.053	0.35782	769.445	1.8015	11621.4
		0.83881	859.376	0.35841	770.587	1.8048	11640.8
		0.84046	860.698	0.35901	771.729	1.8081	11677.1
		0.84212	862.021	0.3596	772.871	1.8116	11716
		0.84377	863.344	0.3602	774.013	1.8154	11759.5
		0.84543	864.666	0.36079	775.154	1.8193	11813
		0.84708	865.989	0.36139	776.296	1.823	11862.9
		0.84874	867.312	0.36198	777.438	1.8264	11890.5
		0.8504	868.635	0.36258	778.58	1.8294	11888.9
		0.85205	869.957	0.36317	779.722	1.8326	11878.7
		0.85371	871.28	0.36377	780.864	1.8362	11886.3
		0.85536	872.603	0.36477	782.006	1.84	11921.6
		0.85702	873.925	0.36627	784.174	1.8433	11965.5
		0.85867	875.248	0.36776	787.945	1.8459	11971.1
		0.86033	876.571	0.36926	791.716	1.8485	11936.8
		0.86198	877.893	0.37076	795.488	1.8514	11902.3
		0.86364	879.216	0.37226	799.259	1.8546	11898.4
		0.86529	880.539	0.37376	803.031	1.858	11925.9
		0.86695	881.862	0.37526	806.802	1.8614	11963.7
		0.8686	882.857	0.37676	810.574	1.8649	12002.4
		0.87026	883.335	0.37825	814.345	1.8687	12043.3
		0.87191	883.813	0.37975	818.116	1.8726	12091.2
		0.87357	884.291	0.38125	821.888	1.8763	12140.9
		0.87522	884.77	0.38275	825.659	1.8797	12172.8
		0.87688	885.248	0.38425	829.057	1.8829	12175.1
		0.87854	885.726	0.38575	830.013	1.8862	12169
		0.88019	886.204	0.38723	830.969	1.8898	12180.9
		0.88185	886.786	0.38778	831.925	1.8934	12212.1
		0.8835	887.851	0.38832	832.881	1.8964	12231.8
		0.88516	888.917	0.38887	833.837	1.8991	12215.6
		0.88681	889.983	0.38942	834.793	1.9018	12183.3
		0.88847	891.048	0.38997	835.749	1.9047	12161.2
		0.89012	892.114	0.39052	836.705	1.9079	12167
		0.89178	893.179	0.39107	837.661	1.911	12189.3
		0.89343	894.245	0.39161	838.616	1.9144	12216.1
		0.89509	895.311	0.39216	839.572	1.9181	12254.9
		0.89674	896.376	0.39271	840.528	1.922	12311.7
		0.8984	897.442	0.39326	841.484	1.9258	12370
		0.90005	898.508	0.39381	842.44	1.9295	12413.7
		0.90171	899.573	0.39436	843.396	1.9328	12433.4
		0.90336	900.639	0.3949	844.352	1.9362	12434.2
		0.90502	901.705	0.39545	845.308	1.9399	12440.9
		0.90668	902.77	0.396	846.264	1.9437	12474.1
		0.90833	903.836	0.39655	847.22	1.9471	12507.8
		0.90999	904.901	0.3971	848.176	1.9498	12504.7
		0.91164	905.967	0.39765	849.131	1.9522	12464.9
		0.9133	907.033	0.39819	850.087	1.955	12421.8
		0.91495	908.098	0.39874	851.043	1.9582	12409.9
		0.91661	909.164	0.39929	851.999	1.9616	12435.1
		0.91826	910.23	0.39984	852.955	1.9649	12428.5
		0.91992	911.295	0.40039	853.911	1.9685	12360.2
		0.92157	912.361	0.40094	854.867	1.9724	12331.7
		0.92323	913.427	0.40148	855.823	1.9764	12361.3
		0.92488	914.492	0.40203	856.779	1.9803	12412.1
		0.92655	915.558	0.40258	857.735	1.9837	12448.8
		0.92824	916.533	0.40313	858.691	1.9867	12454.8
		0.92992	917.507	0.40368	859.646	1.9899	12441.2
		0.93161	918.481	0.40423	860.602	1.9933	12440.4
		0.93329	919.455	0.40477	861.558	1.9968	12461.3
		0.93498	920.429	0.40532	862.514	1.9998	12477
		0.93666	921.403	0.40587	863.47	2.0024	12455
		0.93835	922.377	0.40642	864.426	2.0049	12400.7
		0.94003	923.352	0.40697	865.382	2.0078	12349.5
		0.94171	924.326	0.40752	866.338	2.0109	12329.9
		0.9434	925.3	0.40806	867.294	2.0142	12341.1
		0.94508	926.274	0.40861	868.25	2.0175	12364.3
		0.94677	927.248	0.40916	869.205	2.0212	12393.1
		0.94845	928.222	0.40971	870.161	2.0251	12433.9
		0.95014	929.196	0.41026	871.117	2.0291	12482.5
		0.95182	930.17	0.41081	872.073	2.0329	12522.5
		0.95351	931.145	0.41135	873.029	2.0364	12533.9
		0.95519	932.119	0.4119	873.985	2.0397	12514.7
		0.95688	933.093	0.41245	874.941	2.0433	12494.5
		0.95856	934.067	0.413	875.897	2.047	12494.8
		0.96025	935.041	0.41439	876.884	2.0506	12505.9
		0.96193	936.015	0.41588	878.502	2.0535	12495.4
		0.96362	936.989	0.41738	880.12	2.056	12450.6
		0.9653	937.963	0.41887	881.738	2.0588	12399.8
		0.96699	938.938	0.42036	883.356	2.062	12377.2
		0.96867	939.912	0.42186	884.974	2.0653	12386.5
		0.97036	940.886	0.42335	886.592	2.0685	12404.1
		0.97204	941.863	0.42484	888.21	2.0718	12415.2
		0.97399	942.848	0.42634	889.828	2.0754	12431.7
		0.97674	943.833	0.42783	891.447	2.0791	12460.3
		0.9795	944.818	0.42932	893.065	2.0827	12493.5
		0.98226	945.804	0.43082	894.683	2.0861	12515.1
		0.98501	946.789	0.43231	896.301	2.0893	12513.7
		0.98777	947.774	0.4338	897.919	2.0926	12499.6
		0.99053	948.759	0.43487	899.537	2.0962	12499.8
		0.99329	949.745	0.43554	901.155	2.1001	12526.4
		0.99604	950.73	0.43622	902.773	2.1036	12553.8
		0.99772	951.715	0.43689	904.391	2.1064	12545.8
		0.99927	952.7	0.43757	906.01	2.1091	12503
		1.00081	953.686	0.43824	907.628	2.1119	12459.7
		1.00236	954.671	0.43892	909.246	2.115	12440.3
		1.0039	955.656	0.43959	910.864	2.1182	12449.9
		1.00545	956.641	0.44027	912.482	2.1215	12467.5
		1.007	957.627	0.44094	914.1	2.125	12486.8
		1.00854	958.612	0.44162	915.718	2.1287	12518
		1.01009	959.597	0.44229	917.336	2.1326	12557.9
		1.01163	960.582	0.44297	918.818	2.1364	12593.2
		1.01318	961.568	0.44364	920.148	2.1398	12607.4
		1.01472	962.553	0.44432	921.478	2.143	12593.6
		1.01627	963.538	0.44499	922.809	2.1463	12573.1
		1.01781	964.523	0.44567	924.139	2.15	12568.8
		1.01936	965.509	0.44634	925.47	2.1537	12590
		1.0209	966.494	0.44702	926.8	2.1568	12600.6
		1.02245	967.479	0.44769	928.13	2.1593	12569.6
		1.02399	968.464	0.44837	929.461	2.1619	12516.6
		1.02554	969.45	0.44904	930.791	2.1648	12482.3
		1.02708	970.435	0.44972	932.121	2.1681	12480.1
		1.0287	971.498	0.45039	933.452	2.1715	12504.4
		1.03043	972.841	0.45107	934.782	2.1748	12528
		1.03217	974.183	0.45174	936.113	2.1784	12548.2
		1.0339	975.526	0.45242	937.443	2.1821	12572.6
		1.03564	976.869	0.45309	938.773	2.186	12605.6
		1.03737	978.211	0.45377	940.104	2.1896	12633.3
		1.03911	979.554	0.45444	941.434	2.1929	12637.6
		1.04084	980.897	0.45512	942.765	2.1961	12621.3
		1.04258	982.24	0.45579	944.095	2.1995	12606.4
		1.04431	983.582	0.45647	945.425	2.2031	12606.9
		1.04605	984.925	0.45714	946.756	2.2066	12619.7
		1.04778	986.268	0.45782	948.086	2.2094	12611.9
		1.04952	987.61	0.45849	949.417	2.212	12567.1
		1.05125	988.953	0.45917	950.747	2.2147	12513.5
		1.05299	990.296	0.45984	952.077	2.2177	12484.9
		1.05472	991.638	0.46052	953.408	2.221	12490.2
		1.05646	992.981	0.46119	954.738	2.2244	12514.7
		1.05819	994.324	0.46187	956.068	2.228	12539.9
		1.05993	995.667	0.46254	957.399	2.2319	12570.6
		1.06166	997.009	0.46322	958.729	2.2359	12606.2
		1.0634	998.352	0.46389	960.06	2.2398	12636.3
		1.06513	999.695	0.46457	961.39	2.2432	12643.9
		1.06687	1001.04	0.46524	962.72	2.2464	12606.5
		1.0686	1002.38	0.46592	964.051	2.2498	12547.4
		1.07034	1003.72	0.46659	965.381	2.2535	12512.6
		1.07207	1005.07	0.46727	966.712	2.2573	12508.5
		1.07371	1006.01	0.46794	968.042	2.2605	12503.8
		1.07522	1006.89	0.46862	969.372	2.2631	12469.2
		1.07673	1007.78	0.46929	970.703	2.2656	12414.7
		1.07825	1008.66	0.47006	972.033	2.2686	12371.8
		1.07976	1009.55	0.47083	973.364	2.2718	12361.6
		1.08128	1010.43	0.4716	974.694	2.2751	12377.1
		1.08279	1011.32	0.47237	976.024	2.2784	12396.2
		1.08431	1012.2	0.47314	977.355	2.2818	12410.5
		1.08582	1013.08	0.4739	978.685	2.2855	12429.1
		1.08733	1013.97	0.47467	980.015	2.2891	12451.6
		1.08885	1014.85	0.47544	981.346	2.2927	12466.1
		1.09036	1015.74	0.47621	982.676	2.2959	12465.1
		1.09188	1016.62	0.47698	984.007	2.2991	12451.8
		1.09339	1017.51	0.47775	985.337	2.3023	12433.5
		1.09491	1018.39	0.47852	986.667	2.306	12432
		1.09642	1019.28	0.47929	987.998	2.3098	12454.6
		1.09793	1020.16	0.48006	989.328	2.313	12468.7
		1.09945	1021.05	0.48083	990.659	2.3157	12448.4
		1.10096	1021.93	0.4816	991.989	2.3183	12400.2
		1.10248	1022.82	0.48237	993.319	2.3213	12360.2
		1.10399	1023.7	0.48314	994.65	2.3246	12354.4
		1.10551	1024.59	0.48391	995.98	2.328	12373.9
		1.10702	1025.47	0.48468	997.311	2.3315	12396.2
		1.10853	1026.35	0.48545	998.641	2.3352	12415.2
		1.11005	1027.24	0.48622	999.971	2.339	12437.4
		1.11156	1028.12	0.48699	1001.3	2.3429	12459.6
		1.11308	1029.01	0.48776	1002.63	2.3465	12472.2
		1.11459	1029.89	0.48853	1003.96	2.3498	12462.6
		1.11627	1030.91	0.4893	1005.29	2.3531	12435.7
		1.11794	1031.98	0.49007	1006.62	2.3566	12414.4
		1.11962	1033.05	0.49084	1007.95	2.3603	12410.2
		1.1213	1034.12	0.4916	1009.28	2.3636	12411.8
		1.12298	1035.19	0.49237	1010.61	2.3663	12383.7
		1.12466	1036.27	0.49314	1011.94	2.3688	12328.9
		1.12633	1037.34	0.49391	1013.28	2.3717	12282.8
		1.12801	1038.41	0.49468	1014.61	2.3748	12264.5
		1.12969	1039.48	0.49545	1015.94	2.3782	12274.4
		1.13137	1040.55	0.49622	1017.27	2.3816	12294.6
		1.13305	1041.62	0.49699	1018.6	2.3852	12310.8
		1.13472	1042.69	0.49776	1019.93	2.3889	12327
		1.1364	1043.77	0.49853	1021.26	2.3927	12346.5
		1.13808	1044.84	0.4993	1022.59	2.3965	12365.8
		1.13976	1045.91	0.50007	1023.92	2.3998	12365.5
		1.14143	1046.98	0.50084	1025.25	2.4029	12341.9
		1.14311	1048.05	0.50161	1026.58	2.4061	12308.6
		1.14479	1049.12	0.50238	1027.91	2.4096	12290.7
		1.14647	1050.19	0.50315	1029.25	2.4132	12294.7
		1.14815	1051.27	0.50392	1030.61	2.4164	12303.5
		1.14992	1052.34	0.50469	1031.97	2.4192	12284.4
		1.1517	1053.41	0.50546	1033.33	2.4218	12241.1
		1.15347	1054.48	0.50623	1034.69	2.4247	12204.6
		1.15525	1055.55	0.507	1036.05	2.428	12198.5
		1.15702	1056.62	0.50777	1037.41	2.4315	12216.4
		1.15879	1057.69	0.50853	1038.77	2.4349	12237.8
		1.16057	1058.77	0.5093	1040.13	2.4386	12253.7
		1.16234	1059.84	0.51007	1041.49	2.4424	12273.7
		1.16412	1060.91	0.51084	1042.85	2.4463	12294.2
		1.16589	1061.98	0.51161	1044.21	2.4498	12303.8
		1.16767	1063.05	0.51238	1045.57	2.453	12289.4
		1.16944	1064.12	0.51315	1046.93	2.4562	12257.4
		1.17121	1065.19	0.51392	1048.28	2.4595	12234
		1.17299	1066.27	0.51469	1049.64	2.4632	12235.1
		1.17476	1067.34	0.51546	1051	2.4669	12255
		1.17654	1068.41	0.51623	1052.36	2.4699	12257.8
		1.17831	1069.48	0.51695	1053.72	2.4725	12223.9
		1.18009	1070.55	0.51764	1055.08	2.4752	12176.2
		1.18186	1071.62	0.51833	1056.44	2.4783	12147.7
		1.18363	1072.69	0.51903	1057.8	2.4816	12149.4
		1.18541	1073.76	0.51972	1059.16	2.4849	12166.3
		1.18718	1074.84	0.52041	1060.52	2.4883	12179.9
		1.18896	1075.91	0.52111	1061.88	2.4917	12189.2
		1.19073	1076.98	0.5218	1063.24	2.4952	12199
		1.19251	1078.05	0.52249	1064.6	2.4989	12214.4
		1.19428	1079.12	0.52318	1065.96	2.5023	12225.7
		1.19605	1080.19	0.52388	1067.32	2.5056	12223.7
		1.19785	1081.26	0.52457	1068.68	2.5087	12210
		1.19977	1082.34	0.52526	1070.04	2.5122	12200
		1.20168	1083.41	0.52596	1071.4	2.516	12210.2
		1.2036	1084.48	0.52665	1072.76	2.5196	12230.7
		1.20552	1085.55	0.52734	1074.11	2.5226	12228.9
		1.20744	1086.62	0.52804	1075.47	2.5253	12197.4
		1.20936	1087.69	0.52873	1076.83	2.5282	12161.3
		1.21128	1092.57	0.52942	1078.19	2.5314	12142.7
		1.2132	1098.67	0.53011	1079.55	2.5347	12149.4
		1.21512	1104.78	0.53081	1080.91	2.538	12164.1
		1.21704	1110.88	0.5315	1082.27	2.5416	12175.9
		1.21895	1115.87	0.53219	1083.63	2.5454	12194.2
		1.22087	1117.05	0.53289	1084.99	2.5494	12221.7
		1.22279	1118.22	0.53358	1086.35	2.5531	12243.6
		1.22471	1119.4	0.53427	1087.71	2.5565	12240.5
		1.22663	1120.58	0.53497	1089.07	2.5596	12215.2
		1.22855	1121.75	0.53566	1090.43	2.5631	12192.5
		1.23047	1122.93	0.53635	1091.68	2.5668	12195.6
		1.23239	1124.11	0.53704	1092.27	2.5703	12206.2
		1.23431	1125.28	0.53774	1092.86	2.5733	12203
		1.23622	1126.46	0.53843	1093.46	2.5759	12172.7
		1.23814	1127.64	0.53912	1094.05	2.5785	12125.7
		1.24006	1128.82	0.53982	1094.64	2.5814	12093.4
		1.24198	1129.99	0.54051	1095.23	2.5846	12092.5
		1.2439	1131.17	0.5412	1095.82	2.5879	12109.5
		1.24582	1132.35	0.54189	1096.42	2.5913	12130.4
		1.24747	1133.52	0.54259	1097.01	2.5949	12148.6
		1.24911	1134.7	0.54328	1097.6	2.5987	12171.5
		1.25074	1135.88	0.54397	1098.19	2.6026	12195.3
		1.25238	1137.05	0.54467	1098.78	2.6062	12210.3
		1.25401	1138.23	0.54536	1099.38	2.6094	12203.4
		1.25565	1139.41	0.54605	1099.97	2.6125	12178.1
		1.25728	1140.59	0.54675	1100.56	2.6158	12157.4
		1.25892	1141.76	0.54744	1101.15	2.6195	12161.7
		1.26055	1142.94	0.54813	1101.74	2.623	12183
		1.26219	1144.12	0.54882	1102.33	2.626	12186.7
		1.26382	1145.29	0.54952	1102.93	2.6287	12159
		1.26545	1146.47	0.55021	1103.52	2.6315	12121.2
		1.26709	1147.65	0.5509	1104.11	2.6346	12099.9
		1.26872	1148.82	0.5516	1104.7	2.6379	12106.1
		1.27036	1150	0.55229	1105.29	2.6414	12122.8
		1.27199	1151.18	0.55298	1105.89	2.645	12142.4
		1.27363	1152.36	0.55367	1106.48	2.649	12166.9
		1.27526	1153.53	0.55437	1107.07	2.653	12194.5
		1.2769	1154.71	0.55506	1107.66	2.6569	12211
		1.27853	1155.89	0.55575	1108.25	2.6604	12209.2
		1.28016	1157.06	0.55645	1108.85	2.6635	12183.5
		1.2818	1158.24	0.55714	1109.75	2.6668	12147.9
		1.28343	1159.42	0.55783	1110.66	2.6703	12130.4
		1.28507	1160.6	0.55853	1111.56	2.6738	12132.9
		1.2867	1161.77	0.55923	1112.47	2.6769	12129.8
		1.28834	1162.95	0.55993	1113.38	2.6795	12101.8
		1.28997	1164.13	0.56063	1114.29	2.6821	12059.1
		1.29161	1165.3	0.56133	1115.2	2.685	12027.5
		1.29324	1166.48	0.56203	1116.11	2.6882	12017.8
		1.29488	1167.66	0.56273	1117.02	2.6917	12036.7
		1.29651	1168.83	0.56343	1117.92	2.6951	12061.6
		1.29814	1170.01	0.56413	1118.83	2.6985	12076.7
		1.29978	1171.19	0.56483	1119.74	2.7022	12091.2
		1.30141	1172.37	0.56553	1120.65	2.706	12111.3
		1.30305	1173.54	0.56623	1121.56	2.7096	12130
		1.30468	1174.72	0.56693	1122.47	2.7129	12133.5
		1.30632	1175.9	0.56763	1123.38	2.7161	12116.8
		1.30795	1177.07	0.56833	1124.29	2.7195	12099.4
		1.30959	1178.25	0.56903	1125.19	2.7233	12097.2
		1.31122	1179.43	0.56973	1126.1	2.7269	12107.2
		1.31286	1180.6	0.57043	1127.01	2.73	12106
		1.31452	1181.78	0.57113	1127.92	2.7328	12077
		1.31617	1182.96	0.57183	1128.83	2.7355	12037.2
		1.31782	1184.14	0.57253	1129.74	2.7385	12008.6
		1.31947	1185.31	0.57323	1130.65	2.7417	12000.2
		1.32113	1186.49	0.57393	1131.55	2.7449	12004.9
		1.32278	1187.67	0.57463	1132.46	2.7484	12013.9
		1.32443	1188.84	0.57533	1133.37	2.7522	12030.7
		1.32608	1190.02	0.57603	1134.28	2.7562	12056
		1.32773	1191.2	0.57673	1135.19	2.76	12079.1
		1.32939	1192.37	0.57743	1136.1	2.7635	12080.6
		1.33104	1193.55	0.57813	1137.01	2.7666	12054
		1.33269	1194.73	0.57883	1137.92	2.7698	12018
		1.33434	1195.91	0.57953	1138.82	2.7732	11996.1
		1.33599	1197.08	0.58023	1139.73	2.7768	11992.4
		1.33765	1198.26	0.58093	1140.64	2.7801	11995
		1.3393	1199.44	0.58163	1141.55	2.7827	11973.9
		1.34095	1200.61	0.58233	1142.46	2.7852	11927.6
		1.3426	1201.79	0.58303	1143.37	2.7878	11880.3
		1.34425	1202.97	0.58373	1144.28	2.7909	11858.2
		1.34591	1204.14	0.58443	1145.19	2.7943	11867.5
		1.34756	1205.32	0.58513	1146.09	2.7977	11888.4
		1.34921	1206.5	0.58583	1147	2.8014	11909.7
		1.35086	1207.68	0.58653	1147.91	2.8052	11929.1
		1.35251	1208.85	0.58723	1148.82	2.8091	11944
		1.35416	1210.03	0.58793	1149.73	2.8129	11950.7
		1.35576	1211.21	0.58863	1150.64	2.8163	11939.6
		1.35736	1212.38	0.58933	1151.55	2.8194	11903
		1.35896	1213.56	0.59003	1152.45	2.8226	11860.9
		1.36056	1214.74	0.59073	1153.36	2.8261	11834.4
		1.36216	1215.92	0.59143	1154.27	2.8297	11825
		1.36376	1217.09	0.59213	1155.18	2.8329	11813.2
		1.36536	1218.27	0.59283	1156.09	2.8357	11781.7
		1.36696	1219.45	0.59353	1157	2.8383	11736.7
		1.36856	1220.62	0.59423	1157.91	2.8414	11699.6
		1.37017	1221.8	0.59493	1158.82	2.8447	11689.5
		1.37177	1222.98	0.59563	1159.72	2.8481	11697.1
		1.37337	1224.15	0.59633	1160.63	2.8517	11704.2
		1.37497	1225.33	0.59704	1161.54	2.8555	11714.7
		1.37657	1226.51	0.59774	1162.45	2.8596	11733.5
		1.37817	1227.69	0.59844	1163.36	2.8636	11752.2
		1.37977	1228.86	0.59914	1164.27	2.8671	11752.6
		1.38137	1230.04	0.59984	1165.18	2.8701	11721.8
		1.38297	1231.22	0.60054	1166.08	2.8731	11677.6
		1.38457	1232.39	0.60124	1166.99	2.8764	11645.6
		1.38617	1233.57	0.60194	1167.9	2.88	11638.3
		1.38777	1234.75	0.60264	1168.96	2.8835	11642.9
		1.38937	1235.92	0.60334	1170.47	2.8863	11627.6
		1.39097	1237.56	0.60644	1171.98	2.8888	11581.3
		1.39295	1239.37	0.60959	1173.49	2.8914	11527.1
		1.39508	1241.18	0.61274	1175	2.8945	11495.3
		1.39721	1242.99	0.61589	1176.51	2.8979	11490.9
		1.39933	1244.8	0.61904	1178.01	2.9013	11499.3
		1.40146	1246.61	0.61988	1179.52	2.9046	11500.6
		1.40359	1248.42	0.62049	1181.03	2.9081	11495.8
		1.40571	1250.23	0.6211	1182.54	2.9118	11493.7
		1.40784	1252.04	0.62171	1184.05	2.9156	11497.1
		1.40996	1253.85	0.62232	1185.56	2.9192	11494.4
		1.41209	1255.66	0.62294	1187.07	2.9225	11476.9
		1.41422	1257.47	0.62355	1188.58	2.9257	11445
		1.41634	1259.29	0.62416	1190.09	2.9291	11416.2
		1.41847	1261.1	0.62477	1191.6	2.9329	11404.8
		1.4206	1262.91	0.62538	1193.1	2.9364	11405.8
		1.42272	1264.72	0.62599	1194.61	2.9394	11387.4
		1.42485	1266.53	0.6266	1196.12	2.9421	11341.7
		1.42697	1268.34	0.62721	1197.63	2.9451	11291.8
		1.4291	1270.15	0.62783	1199.14	2.9484	11266.2
		1.43096	1271.96	0.62844	1200.65	2.9518	11260.2
		1.43265	1273.77	0.62905	1202.16	2.9553	11259.9
		1.43433	1275.58	0.62966	1203.67	2.9589	11256.2
		1.43602	1277.27	0.63027	1205.24	2.9626	11260.8
		1.4377	1277.23	0.63088	1206.91	2.9665	11259
		1.43939	1277.2	0.63149	1208.58	2.9702	11255.3
		1.44108	1277.16	0.63211	1210.26	2.9734	11227.5
		1.44276	1277.13	0.63272	1211.93	2.9765	11186.6
		1.44445	1277.09	0.63333	1213.6	2.9797	11148.7
		1.44613	1277.06	0.63394	1215.27	2.9833	11129.2
		1.44782	1277.03	0.63455	1216.95	2.9869	11122
		1.44951	1276.99	0.63516	1218.62	2.9898	11103.6
		1.45119	1276.96	0.63577	1220.29	2.9924	11056.3
		1.45288	1276.92	0.63638	1221.97	2.995	11000.2
		1.45456	1276.92	0.637	1223.64	2.9979	10957.1
		1.45625	1277.98	0.63761	1225.31	3.0012	10938.2
		1.45794	1279.04	0.63822	1226.99	3.0047	10938
		1.45962	1280.1	0.63883	1228.66	3.0081	10937.9
		1.46131	1281.16	0.63944	1230.33	3.0117	10935.1
		1.46299	1282.23	0.64005	1232	3.0155	10936.2
		1.46468	1283.29	0.64066	1233.68	3.0194	10935.8
		1.46636	1284.35	0.64128	1235.35	3.0231	10926.5
		1.46805	1285.41	0.64189	1237.02	3.0265	10902.6
		1.46974	1286.48	0.6425	1238.7	3.0297	10867.5
		1.47142	1287.54	0.64311	1240.37	3.0332	10835.4
		1.47311	1288.6	0.64372	1242.04	3.0369	10821.4
		1.47479	1289.66	0.64433	1243.72	3.0404	10809.6
		1.47648	1290.72	0.64494	1245.39	3.0433	10777
		1.47817	1291.79	0.64556	1247.06	3.0459	10723.5
		1.47985	1292.85	0.64617	1248.73	3.0487	10671.7
		1.48154	1293.91	0.64678	1250.41	3.052	10637.6
		1.48322	1294.97	0.64739	1252.08	3.0554	10622.3
		1.48491	1296.04	0.648	1253.75	3.0588	10609.6
		1.4866	1297.1	0.64861	1255.43	3.0624	10592.7
		1.48828	1298.16	0.64922	1257.1	3.0662	10583.8
		1.48997	1299.22	0.64983	1258.77	3.07	10584.5
		1.49165	1300.28	0.65045	1260.45	3.0738	10580.5
		1.49334	1301.35	0.65136	1262.12	3.077	10557
		1.49503	1302.41	0.65252	1263.79	3.08	10514.8
		1.49671	1303.47	0.65368	1264.97	3.0831	10468.9
		1.4984	1304.53	0.65484	1265.54	3.0865	10434.5
		1.50008	1305.6	0.656	1266.11	3.09	10417.1
		1.50177	1306.66	0.65715	1266.68	3.0932	10400.5
		1.50346	1307.72	0.65831	1267.25	3.0958	10362
		1.50514	1308.78	0.65947	1267.82	3.0983	10308.3
		1.50683	1309.85	0.66063	1268.39	3.1011	10264.7
		1.50851	1310.91	0.66179	1268.95	3.1043	10245.6
		1.5102	1311.97	0.66295	1269.52	3.1077	10245.2
		1.51189	1313.03	0.6641	1270.09	3.1111	10250
		1.51351	1314.09	0.66526	1270.66	3.1146	10251.4
		1.51506	1315.16	0.66642	1271.23	3.1182	10252.2
		1.51661	1316.22	0.66758	1271.8	3.1219	10254.2
		1.51816	1317.28	0.66874	1272.37	3.1256	10256.4
		1.51971	1318.34	0.6699	1272.93	3.1291	10245.1
		1.52126	1319.41	0.67105	1273.5	3.1324	10220.8
		1.52281	1320.47	0.67221	1274.07	3.1357	10192.8
		1.52436	1321.53	0.67337	1274.64	3.1395	10173.1
		1.52592	1322.59	0.67453	1275.21	3.1434	10160.3
		1.52747	1323.65	0.67537	1275.78	3.1467	10143.8
		1.52902	1324.72	0.67603	1276.35	3.1494	10101.4
		1.53057	1325.78	0.67669	1276.91	3.1522	10043.2
		1.53212	1326.84	0.67735	1277.48	3.1553	9997.91
		1.53367	1327.9	0.67802	1278.05	3.1586	9976.37
		1.53522	1328.97	0.67868	1278.62	3.1619	9965.13
		1.53677	1330.03	0.67934	1279.19	3.1654	9954.69
		1.53832	1331.09	0.68	1279.76	3.1692	9950.49
		1.53988	1332.15	0.68066	1280.33	3.173	9953.28
		1.54143	1333.22	0.68132	1280.89	3.1768	9950.9
		1.54298	1334.28	0.68198	1281.46	3.1803	9936.89
		1.54453	1335.34	0.68264	1282.03	3.1833	9904.58
		1.54608	1336.4	0.6833	1282.6	3.1864	9862.03
		1.54763	1337.46	0.68396	1283.17	3.1898	9829.83
		1.54918	1338.53	0.68462	1283.74	3.1933	9817.27
		1.55073	1339.59	0.68528	1284.31	3.1966	9806.52
		1.55228	1340.65	0.68594	1284.87	3.1992	9776.39
		1.55384	1341.71	0.68661	1285.44	3.2016	9725.87
		1.55536	1342.78	0.68727	1286.01	3.2042	9675.9
		1.55685	1343.84	0.68793	1286.58	3.2073	9647.36
		1.55835	1344.9	0.68859	1287.15	3.2108	9644.19
		1.55984	1345.96	0.68925	1287.72	3.2142	9647.65
		1.56133	1347.02	0.68991	1288.29	3.2177	9643.61
		1.56283	1348.09	0.69057	1288.85	3.2216	9641.49
		1.56432	1349.15	0.69123	1289.42	3.2256	9644.96
		1.56581	1350.21	0.69189	1289.99	3.2295	9642.84
		1.56731	1351.27	0.69255	1290.56	3.233	9626.69
		1.5688	1352.34	0.69321	1291.13	3.2362	9591.15
		1.57029	1353.4	0.69387	1291.7	3.2394	9547.21
		1.57179	1354.46	0.69453	1292.27	3.243	9512.1
		1.57328	1355.61	0.6952	1292.83	3.2468	9494.97
		1.57477	1356.9	0.69586	1293.4	3.25	9476.58
		1.57626	1358.19	0.69652	1293.97	3.2528	9437.93
		1.57776	1359.48	0.69718	1294.54	3.2555	9384.81
		1.57925	1360.77	0.69784	1295.11	3.2585	9339.97
		1.58074	1362.06	0.6985	1295.68	3.2618	9316.4
		1.58224	1363.35	0.69916	1296.25	3.2651	9308.16
		1.58373	1364.64	0.69982	1296.81	3.2685	9302.24
		1.58522	1365.93	0.70048	1297.38	3.2722	9297.99
		1.58672	1367.22	0.70114	1298.85	3.2761	9299.05
		1.58821	1368.51	0.7018	1302.17	3.28	9301.19
		1.5897	1369.8	0.70246	1305.48	3.2835	9292.64
		1.59414	1371.09	0.70322	1308.8	3.2867	9263.75
		1.60017	1371.74	0.70401	1312.11	3.2897	9223.22
		1.6062	1372.36	0.70479	1315.43	3.293	9191.6
		1.60865	1372.97	0.70557	1318.75	3.2966	9177.54
		1.61031	1373.59	0.70636	1322.06	3.3	9172.19
		1.61196	1374.2	0.70714	1325.38	3.3027	9154.88
		1.61362	1374.82	0.70792	1328.7	3.3052	9114.58
		1.61527	1375.43	0.70871	1332.01	3.3078	9068.36
		1.61693	1376.05	0.70949	1335.33	3.3108	9035.44
		1.61859	1376.66	0.71028	1338.64	3.3142	9025.92
		1.62024	1377.28	0.71106	1340.42	3.3177	9030.01
		1.6219	1377.89	0.71184	1341.34	3.3212	9031.4
		1.62355	1378.51	0.71263	1342.27	3.3249	9026.1
		1.62521	1379.12	0.71341	1343.2	3.3288	9019.41
		1.62687	1379.74	0.71419	1344.13	3.3328	9013.07
		1.62852	1380.36	0.71498	1345.05	3.3364	8999.59
		1.63018	1380.97	0.71576	1345.98	3.3397	8967.69
		1.63183	1381.59	0.71655	1346.91	3.343	8927.93
		1.63349	1382.2	0.71733	1347.84	3.3468	8900.17
		1.63514	1382.82	0.71811	1348.76	3.3507	8889.87
		1.6368	1383.43	0.7189	1349.69	3.3541	8875.06
		1.63846	1384.05	0.71968	1350.62	3.357	8838.61
		1.64011	1384.66	0.72046	1351.55	3.3596	8786.05
		1.64177	1385.28	0.72125	1352.47	3.3624	8737.43
		1.64342	1385.89	0.72203	1353.4	3.3656	8707.94
		1.64508	1386.51	0.72282	1354.33	3.3688	8695.79
		1.64674	1387.12	0.7236	1355.26	3.372	8684.62
		1.64839	1387.74	0.72438	1356.18	3.3754	8673.72
		1.65005	1388.35	0.72517	1357.11	3.3791	8668.85
		1.6517	1388.97	0.72595	1358.04	3.3827	8670.04
		1.65336	1389.59	0.72672	1358.97	3.3863	8669.15
		1.65502	1390.2	0.7275	1359.9	3.3896	8661.03
		1.65667	1390.82	0.72828	1360.82	3.3927	8640.94
		1.65833	1391.43	0.72905	1361.75	3.396	8616.69
		1.65998	1392.05	0.72983	1362.68	3.3996	8603.64
		1.66164	1392.66	0.7306	1363.61	3.4033	8602.91
		1.66329	1393.28	0.73138	1364.53	3.4063	8591.44
		1.66495	1393.89	0.73215	1365.46	3.4088	8556.05
		1.66661	1394.51	0.73293	1366.39	3.4114	8511.32
		1.66826	1395.12	0.7337	1367.32	3.4143	8480.42
		1.66992	1395.74	0.73448	1368.24	3.4175	8469.08
		1.67157	1396.35	0.73525	1369.17	3.4209	8470.98
		1.67323	1396.97	0.73603	1370.1	3.4243	8472.09
		1.67489	1397.58	0.7368	1371.03	3.4278	8467.39
		1.67654	1398.2	0.73758	1371.95	3.4316	8467.85
		1.6782	1398.81	0.73836	1372.88	3.4355	8471.01
		1.67985	1399.43	0.73913	1373.81	3.4393	8471.36
		1.68158	1400.05	0.73991	1374.74	3.4428	8457.18
		1.68336	1400.66	0.74068	1375.67	3.4462	8433.52
		1.68515	1401.28	0.74146	1376.59	3.4497	8408.8
		1.68694	1401.89	0.74223	1377.52	3.4535	8393.44
		1.68873	1402.51	0.74301	1378.45	3.4571	8384.96
		1.69051	1403.12	0.74378	1379.38	3.46	8364.59
		1.6923	1403.74	0.74456	1380.3	3.4626	8325.07
		1.69409	1404.35	0.74533	1381.23	3.4654	8281.33
		1.69588	1404.97	0.74611	1382.16	3.4685	8254.03
		1.69767	1405.58	0.74689	1383.09	3.4718	8243.82
		1.69945	1406.2	0.74766	1384.01	3.4752	8241.04
		1.70124	1406.81	0.74844	1384.94	3.4788	8240.78
		1.70303	1407.43	0.74921	1385.87	3.4826	8245.1
		1.70482	1408.04	0.74999	1386.8	3.4865	8250.98
		1.7066	1408.66	0.75076	1388.67	3.49	8250.37
		1.70839	1409.28	0.75154	1391.46	3.4932	8236.62
		1.71018	1409.89	0.7523	1394.26	3.4961	8207.25
		1.71197	1410.51	0.75297	1397.05	3.4994	7971.91
		1.71375	1411.12	0.75364	1399.85	3.5037	5450.56
		1.71554	1411.74	0.75431	1402.65	3.5046	4923.89
		1.71733	1412.35	0.75498	1405.44
		1.71912	1412.97	0.75565	1408.24
		1.72091	1413.58	0.75633	1411.03
		1.72269	1414.2	0.757	1413.83
		1.72448	1414.81	0.75767	1416.63
		1.72627	1415.43	0.75834	1419.42
		1.72806	1416.04	0.75901	1422.22
		1.72984	1416.66	0.75969	1425.01
		1.73163	1417.27	0.76036	1427.81
		1.73342	1417.89	0.76103	1430.61
		1.73521	1418.51	0.7617	1433.36
		1.737	1419.12	0.76237	1434.26
		1.73878	1419.74	0.76305	1435.15
		1.74057	1420.35	0.76372	1436.05
		1.74236	1420.97	0.76439	1436.94
		1.74415	1421.58	0.76506	1437.83
		1.74593	1422.2	0.76573	1438.73
		1.74772	1422.81	0.76641	1439.62
		1.74951	1423.43	0.76708	1440.52
		1.7513	1424.04	0.76775	1441.41
		1.75308	1424.66	0.76842	1442.3
		1.75487	1425.27	0.76909	1443.2
		1.75666	1425.89	0.76977	1444.09
		1.75845	1426.5	0.77044	1444.99
		1.76024	1427.12	0.77111	1445.88
		1.76202	1427.74	0.77178	1446.78
		1.76381	1428.35	0.77245	1447.67
		1.7656	1428.97	0.77313	1448.56
		1.76739	1429.58	0.7738	1449.46
		1.76917	1430.2	0.77447	1450.35
		1.77096	1430.81	0.77514	1451.25
		1.77275	1431.43	0.77581	1452.14
		1.77454	1432.04	0.77649	1453.03
		1.77632	1432.66	0.77716	1453.93
		1.77811	1433.27	0.77783	1454.82
		1.7799	1433.89	0.7785	1455.72
		1.78169	1434.5	0.77917	1456.61
		1.78348	1435.12	0.77985	1457.51
		1.78526	1435.73	0.78052	1458.4
		1.78705	1436.35	0.78119	1459.29
		1.78884	1436.96	0.78186	1460.19
		1.79063	1437.58	0.78253	1461.08
		1.79241	1438.2	0.78321	1461.98
		1.7942	1438.81	0.78388	1462.87
		1.79599	1439.43	0.78455	1463.76
		1.79778	1440.04	0.78522	1464.66
		1.79957	1440.66	0.78589	1465.55
		1.80135	1441.27	0.78657	1466.45
		1.80314	1441.89	0.78724	1467.34
		1.80493	1442.5	0.78791	1468.23
		1.80672	1443.12	0.78858	1469.13
		1.8085	1443.73	0.78925	1470.02
		1.81029	1444.35	0.78992	1471.61
		1.81208	1444.96	0.7906	1473.66
		1.81387	1445.58	0.79221	1475.7
		1.81565	1446.19	0.79391	1477.75
		1.81744	1446.81	0.79562	1479.8
		1.81923	1447.43	0.79732	1481.85
		1.82102	1448.04	0.79903	1483.9
		1.82281	1448.66	0.80073	1485.94
		1.82459	1449.27	0.80244	1487.99
		1.82633	1449.89	0.80414	1490.04
		1.82805	1450.5	0.80585	1492.09
		1.82976	1450.67	0.80755	1494.14
		1.83148	1450.14	0.80867	1496.18
		1.83319	1449.61	0.80932	1498.23
		1.83491	1449.09	0.80996	1500.28
		1.83662	1448.56	0.81061	1501.74
		1.83834	1448.03	0.81125	1502.78
		1.84005	1447.51	0.8119	1503.83
		1.84177	1446.98	0.81254	1504.88
		1.84348	1446.45	0.81319	1505.93
		1.8452	1445.93	0.81383	1506.98
		1.84691	1445.4	0.81448	1508.03
		1.84863	1444.87	0.81512	1509.08
		1.85034	1444.35	0.81577	1510.13
		1.85206	1443.82	0.81641	1511.18
		1.85377	1443.29	0.81706	1512.23
		1.85549	1442.77	0.81771	1513.28
		1.8572	1442.24	0.81835	1514.33
		1.85892	1441.71	0.819	1515.38
		1.86063	1441.18	0.81964	1516.43
		1.86235	1440.66	0.82029	1517.47
		1.86406	1440.13	0.82093	1518.52
		1.86577	1439.6	0.82158	1519.57
		1.86749	1439.08	0.82222	1520.62
		1.8692	1438.55	0.82287	1521.67
		1.87092	1438.02	0.82351	1522.72
		1.87263	1437.5	0.82416	1523.77
		1.87435	1436.97	0.8248	1524.82
		1.87606	1436.44	0.82545	1525.87
		1.87778	1435.92	0.8261	1526.92
		1.87949	1435.39	0.82674	1527.97
		1.88121	1434.86	0.82739	1529.02
		1.88292	1434.34	0.82803	1530.07
		1.88464	1433.81	0.82868	1531.12
		1.88635	1433.28	0.82932	1532.17
		1.88807	1432.76	0.82997	1533.21
		1.88978	1432.23	0.83061	1534.26
		1.8915	1431.7	0.83126	1535.31
		1.89321	1431.18	0.8319	1536.36
		1.89493	1430.65	0.83255	1537.41
		1.89664	1430.12	0.83319	1538.46
		1.89836	1429.6	0.83384	1539.51
		1.90007	1429.07	0.83448	1540.56
		1.90179	1428.54	0.83513	1541.61
		1.9035	1428.02	0.83578	1542.66
		1.90522	1427.49	0.83642	1543.71
		1.90693	1426.96	0.83707	1544.76
		1.90865	1426.43	0.83771	1545.81
		1.91036	1425.91	0.83836	1546.86
		1.91208	1418.47	0.839	1547.9
		1.91379	1400.56	0.83965	1548.95
		1.91551	1382.64	0.84029	1550
		1.91722	1364.73	0.84094	1551.05
		1.91894	1346.82	0.84158	1552.1
		1.92065	1328.91	0.84223	1553.15
		1.92237	1311	0.84287	1554.2
		1.92408	1217.96	0.84362	1555.92
		1.9258	684.948	0.84467	1557.99
		1.92751	159.864	0.84571	1560.05
		1.92923	44.9462	0.84676	1562.11
		1.93131	44.8651	0.84781	1564.18
		1.93406	44.7841	0.84886	1566.24
		1.93682	44.703	0.84991	1568.3
		1.93957	44.6219	0.85096	1570.37
		1.94233	44.5409	0.85201	1572.43
		1.94508	44.4598	0.85306	1574.49
		1.94784	44.3787	0.85411	1576.56
		1.95059	44.2977	0.85516	1578.62
		1.95335	44.2166	0.85621	1580.68
		1.95611	44.1356	0.85726	1582.75
		1.95826	44.0545	0.85831	1584.81
		1.95998	43.9734	0.85935	1586.88
		1.96171	43.8924	0.8604	1588.94
		1.96344	43.8113	0.86145	1591
		1.96516	43.7302	0.8625	1593.07
		1.96689	43.6492	0.86355	1595.13
		1.96862	43.5681	0.8646	1597.19
		1.97034	43.487	0.86565	1599.26
		1.97207	43.406	0.8667	1600.93
		1.9738	43.3249	0.86775	1602.18
		1.97552	43.2438	0.86856	1603.43
		1.97725	43.1628	0.8693	1604.68
		1.97897	43.0817	0.87004	1605.93
		1.9807	43.0006	0.87078	1607.18
		1.98243	42.9196	0.87152	1608.42
		1.98415	42.8385	0.87226	1609.67
		1.98588	42.7574	0.873	1610.92
		1.98761	42.6764	0.87374	1612.17
		1.98933	42.5953	0.87448	1613.42
		1.99106	42.5142	0.87522	1614.66
		1.99278	42.4332	0.87596	1615.91
		1.99451	42.3521	0.8767	1617.16
		1.99624	42.2711	0.87744	1618.41
		1.99796	42.19	0.87818	1619.66
		1.99969	42.1089	0.87892	1620.91
		2.00142	42.0279	0.87966	1622.15
		2.00314	41.9468	0.8804	1623.4
		2.00487	41.8657	0.88114	1624.65
		2.0066	41.7847	0.88188	1625.9
		2.00832	41.7036	0.88262	1627.15
		2.01005	41.6225	0.88336	1628.4
		2.01177	41.5415	0.8841	1629.64
		2.0135	41.4604	0.88484	1630.89
		2.01523	41.3793	0.88558	1632.14
		2.01695	41.2983	0.88632	1633.39
		2.01868	41.2172	0.88706	1634.64
		2.02041	41.1362	0.8878	1635.88
		2.02213	41.0551	0.88854	1637.13
		2.02386	40.974	0.88928	1638.38
		2.02559	40.8929	0.89002	1639.63
		2.02731	40.8119	0.89076	1640.88
		2.02904	40.7308	0.8915	1642.13
		2.03076	40.6498	0.89224	1643.37
		2.03249	40.5687	0.89298	1644.62
		2.03422	40.4876	0.89372	1645.87
		2.03594	40.4066	0.89446	1647.12
		2.03767	40.3255	0.8952	1648.37
		2.0394	40.2444	0.89594	1649.62
		2.04112	40.1634	0.89668	1650.86
		2.04285	40.0823	0.89742	1652.11
		2.04458	40.0012	0.89816	1653.36
		2.0463	39.9202	0.89886	1654.32
		2.04803	39.8391	0.89949	1655.2
		2.04975	39.758	0.90011	1656.09
		2.05148	39.677	0.90074	1656.97
		2.05321	39.5959	0.90137	1657.85
		2.05493	39.5149	0.902	1658.73
		2.05666	39.4338	0.90263	1659.61
		2.05839	39.3527	0.90326	1660.5
		2.06011	39.2717	0.90389	1661.38
		2.06184	39.1906	0.90452	1662.26
		2.06357	39.1095	0.90514	1663.14
		2.06529	39.0285	0.90577	1664.03
		2.06702	38.9474	0.9064	1664.91
		2.06874	38.8663	0.90703	1665.79
		2.07047	38.7853	0.90766	1666.67
		2.0722	38.7042	0.90829	1667.55
		2.07392	38.6231	0.90892	1668.44
		2.07565	38.5421	0.90955	1669.32
		2.07738	38.461	0.91018	1670.2
		2.0791	38.3799	0.9108	1671.08
		2.08083	38.2989	0.91143	1671.96
		2.08255	38.2178	0.91206	1672.85
		2.08428	38.1367	0.91269	1673.73
		2.08601	38.0557	0.91332	1674.61
		2.08773	37.9746	0.91395	1675.49
		2.08946	37.8935	0.91458	1676.38
		2.09119	37.8125	0.91521	1677.26
		2.09291	37.7314	0.91583	1678.14
		2.09464	37.6504	0.91646	1679.02
		2.09637	37.5693	0.91709	1679.9
		2.09809	37.4882	0.91772	1680.79
		2.09982	37.4072	0.91835	1681.67
		2.10154	37.3261	0.91898	1682.55
		2.10327	37.245	0.91961	1683.43
		2.105	37.164	0.92024	1684.32
		2.10672	37.0829	0.92086	1685.2
		2.10845	37.0018	0.92149	1686.08
		2.11018	36.9208	0.92212	1686.96
		2.1119	36.8397	0.92275	1687.84
		2.11363	36.7586	0.92338	1688.73
		2.11536	36.6776	0.92401	1689.61
		2.11708	36.5965	0.92464	1690.49
		2.11881	36.5155	0.92527	1691.37
		2.12053	36.4344	0.9259	1692.25
		2.12226	36.3533	0.92652	1693.14
		2.12399	36.2722	0.92715	1694.02
		2.12571	36.1912	0.92778	1694.9
		2.12744	36.1101	0.92841	1695.78
		2.12917	36.0291	0.92904	1696.67
		2.13089	35.948	0.92967	1697.55
		2.13262	35.8669	0.9303	1698.43
		2.13435	35.7859	0.93093	1699.31
		2.13607	35.7048	0.93155	1700.19
		2.1378	35.6237	0.93218	1701.08
		2.13952	35.5427	0.93281	1701.96
		2.14125	35.4616	0.93344	1702.84
		2.14298	35.3805	0.93407	1703.72
		2.1447	35.2995	0.9347	1704.61
		2.14643	35.2184	0.93533	1705.52
		2.14816	35.1373	0.93631	1707.24
		2.14988	35.0563	0.93751	1708.97
		2.15161	34.9752	0.93872	1710.7
		2.15333	34.8942	0.93992	1712.43
		2.15506	34.8131	0.94113	1714.15
		2.15679	34.732	0.94233	1715.88
		2.15851	34.651	0.94354	1717.61
		2.16024	34.5699	0.94474	1719.33
		2.16197	34.4888	0.94595	1721.06
		2.1637	34.4078	0.94716	1722.79
		2.16543	34.3267	0.94836	1724.52
		2.16717	34.2456	0.94957	1726.24
		2.1689	34.1646	0.95077	1727.97
		2.17063	34.0835	0.95198	1729.7
		2.17236	34.0024	0.95318	1731.43
		2.17409	33.9214	0.95439	1733.15
		2.17583	33.8403	0.95559	1734.88
		2.17756	33.7592	0.9568	1736.61
		2.17929	33.6782	0.958	1738.33
		2.18102	33.5971	0.95921	1740.06
		2.18275	33.516	0.96041	1741.79
		2.18449	33.435	0.96162	1743.52
		2.18622	33.3539	0.96282	1745.24
		2.18795	33.2728	0.96403	1746.97
		2.18968	33.1918	0.96482	1748.7
		2.19141	33.1107	0.96558	1750.43
		2.19315	33.0297	0.96634	1752.15
		2.19488	32.9486	0.96711	1753.88
		2.19661	32.8675	0.96787	1755.61
		2.19834	32.7865	0.96863	1757.21
		2.20007	32.7054	0.96939	1758.66
		2.20181	32.6243	0.97016	1760.12
		2.20354	32.5433	0.97092	1761.57
		2.20527	32.4622	0.97168	1763.02
		2.207	32.3811	0.97245	1764.47
		2.20873	32.3001	0.97321	1765.92
		2.21047	32.219	0.97397	1767.38
		2.2122	32.1379	0.97474	1768.83
		2.21393	32.0569	0.9755	1770.28
		2.21566	31.9758	0.97626	1771.73
		2.21739	31.8947	0.97703	1773.18
		2.21913	41.6307	0.97779	1774.63
		2.22086	41.6411	0.97855	1776.09
		2.22259	41.6515	0.97931	1777.54
		2.22432	41.6619	0.98008	1778.99
		2.22605	41.6723	0.98084	1780.44
		2.22779	41.6827	0.9816	1781.89
		2.22952	41.693	0.98237	1783.35
		2.23125	41.7034	0.98313	1784.8
		2.23298	41.7138	0.98389	1786.25
		2.23471	41.7242	0.98466	1787.7
		2.23645	41.7345	0.98542	1789.15
		2.23818	41.7449	0.98618	1790.61
		2.23991	41.7553	0.98695	1792.06
		2.24164	41.7657	0.98771	1793.51
		2.24337	41.7761	0.98847	1794.96
		2.24511	41.7865	0.98923	1796.41
		2.24684	41.7968	0.99	1797.87
		2.24857	41.8072	0.99076	1799.32
		2.2503	41.8176	0.99152	1800.77
		2.25204	41.828	0.99229	1802.22
		2.25377	41.8384	0.99305	1803.67
		2.2555	41.8487	0.99381	1805.12
		2.25723	41.8591	0.99458	1806.58
		2.25896	41.8695	0.99534	1808.03
		2.2607	41.8799	0.99609	1809.48
		2.26243	41.8903	0.99684	1810.93
		2.26416	41.9006	0.99759	1812.38
		2.26589	41.911	0.99834	1813.84
		2.26762	41.9214	0.99909	1815.29
		2.26936	41.9318	0.99985	1816.74
		2.27109	41.9422	1.0006	1818.19
		2.27282	41.9525	1.00135	1819.64
		2.27455	41.9629	1.0021	1821.1
		2.27628	41.9733	1.00285	1822.55
		2.27802	41.9837	1.00361	1824
		2.27975	41.9941	1.00436	1825.45
		2.28148	42.0044	1.00511	1826.9
		2.28321	42.0148	1.00586	1828.35
		2.28494	42.0252	1.00661	1829.81
		2.28668	42.0356	1.00736	1831.26
		2.28841	42.046	1.00812	1832.71
		2.29014	42.0563	1.00887	1834.16
		2.29187	42.0667	1.00962	1835.61
		2.2936	42.0771	1.01037	1837.07
		2.29534	42.0875	1.01112	1838.52
		2.29707	42.0979	1.01188	1839.97
		2.2988	42.1082	1.01263	1841.42
		2.30053	42.1186	1.01338	1842.87
		2.30226	42.129	1.01413	1844.33
		2.304	42.1394	1.01488	1845.78
		2.30573	42.1498	1.01563	1847.23
		2.30746	42.1601	1.01639	1848.68
		2.30919	42.1705	1.01714	1850.13
		2.31092	42.1809	1.01789	1851.58
		2.31266	42.1913	1.01864	1853.04
		2.31439	42.2017	1.01939	1854.49
		2.31612	42.212	1.02015	1855.94
		2.31785	42.2224	1.0209	1857.39
		2.31958	42.2328	1.02165	1858.84
		2.32132	42.2432	1.0224	1860.24
		2.32305	42.2536	1.02315	1861.43
		2.32478	42.2639	1.02391	1862.62
		2.32651	42.2743	1.02466	1863.8
		2.32824	42.2847	1.02541	1864.99
		2.32998	42.2951	1.02616	1866.18
		2.33171	42.3055	1.02691	1867.37
		2.33344	42.3158	1.02766	1868.56
		2.33517	42.3262	1.02842	1869.75
		2.3369	42.3366	1.02917	1870.94
		2.33864	42.347	1.02992	1872.13
		2.34037	42.3574	1.03067	1873.32
		2.3421	42.3677	1.03142	1874.51
		2.34383	42.3781	1.03218	1875.7
		2.34556	42.3885	1.03293	1876.89
		2.3473	42.3989	1.03368	1878.08
		2.34903	42.4093	1.03443	1879.27
		2.35076	42.4196	1.03518	1880.46
		2.35249	42.43	1.03593	1881.65
		2.35423	42.4404	1.03669	1882.83
		2.35596	42.4508	1.03744	1884.02
		2.35769	42.4612	1.03819	1885.21
		2.35942	42.4716	1.03894	1886.4
		2.36115	42.4819	1.03969	1887.59
		2.36289	42.4923	1.04045	1888.78
		2.36462	42.5027	1.0412	1889.97
		2.36635	42.5131	1.04195	1891.16
		2.36808	42.5234	1.0427	1892.35
		2.36981	42.5338	1.04345	1893.54
		2.37155	42.5442	1.0442	1894.73
		2.37328	42.5546	1.04496	1895.92
		2.37501	42.565	1.04571	1897.11
		2.37674	42.5754	1.04646	1898.3
		2.37847	42.5857	1.04721	1899.49
		2.38021	42.5961	1.04796	1900.68
		2.38194	42.6065	1.04872	1901.86
		2.38367	42.6169	1.04947	1903.05
		2.3854	42.6272	1.05022	1904.24
		2.38713	42.6376	1.05097	1905.43
		2.38887	42.648	1.05172	1906.62
		2.3906	42.6584	1.05248	1907.81
		2.39233	42.6688	1.05323	1909
		2.39406	42.6791	1.05398	1910.19
		2.39579	42.6895	1.05473	1911.38
		2.39753	42.6999	1.05548	1912.57
		2.39926	42.7103	1.05623	1913.76
		2.40099	42.7207	1.05699	1914.95
		2.40272	42.7311	1.05774	1916.14
		2.40445	42.7414	1.05849	1917.33
		2.40619	42.7518	1.05924	1918.52
		2.40792	42.7622	1.05999	1919.7
		2.40965	42.7726	1.06075	1920.89
		2.41138	42.7829	1.0615	1922.08
		2.41311	42.7933	1.06225	1923.27
		2.41485	42.8037	1.063	1924.46
		2.41658	42.8141	1.06375	1925.65
		2.41831	42.8245	1.0645	1926.84
		2.42004	42.8349	1.06526	1928.03
		2.42177	42.8452	1.06601	1929.22
		2.42351	42.8556	1.06676	1930.41
		2.42524	42.866	1.06751	1931.6
		2.42697	42.8764	1.06826	1932.79
		2.4287	42.8867	1.06902	1933.98
		2.43043	42.8971	1.06977	1935.17
		2.43217	42.9075	1.07052	1936.36
		2.4339	42.9179	1.07127	1937.55
		2.43563	42.9283	1.07202	1938.73
		2.43736	42.9387	1.07277	1939.92
		2.43909	42.949	1.07353	1941.11
		2.44083	42.9594	1.07428	1942.3
		2.44256	42.9698	1.07503	1943.49
		2.44429	42.9802	1.07578	1944.68
		2.44602	42.9905	1.07653	1945.87
		2.44777	43.0009	1.07729	1947.06
		2.44953	43.0113	1.07804	1948.25
		2.4513	43.0217	1.07879	1949.44
		2.45307	43.0321	1.07954	1950.63
		2.45484	43.0425	1.08029	1951.82
		2.45661	43.0528	1.08105	1953.01
		2.45838	43.0632	1.0818	1954.2
		2.46015	43.0736	1.08255	1955.39
		2.46192	43.084	1.0833	1956.58
		2.46369	43.0943	1.08405	1957.76
		2.46546	43.1047	1.0848	1958.95
		2.46722	43.1151	1.08556	1960.14
		2.46899	43.1255	1.08631	1961.33
		2.47076	43.1359	1.08706	1962.52
		2.47253	43.1463	1.08781	1963.71
		2.4743	43.1566	1.08856	1964.9
		2.47607	43.167	1.08926	1966.09
		2.47784	43.1774	1.08992	1967.28
		2.47961	43.1878	1.09059	1968.47
		2.48138	43.1982	1.09125	1969.66
		2.48315	43.2085	1.09191	1970.85
		2.48491	43.2189	1.09258	1972.04
		2.48668	43.2293	1.09324	1973.23
		2.48845	43.2397	1.09391	1974.42
		2.49022	43.2501	1.09457	1975.61
		2.49199	43.2604	1.09524	1976.79
		2.49376	43.2708	1.0959	1977.98
		2.49553	43.2812	1.09657	1979.17
		2.4973	43.2916	1.09723	1980.36
		2.49907	43.302	1.0979	1981.55
		2.50083	43.3123	1.09856	1982.74
		2.5026	43.3227	1.09923	1983.93
		2.50437	43.3331	1.09989	1985.12
		2.50614	43.3435	1.10056	1986.31
		2.50791	43.3539	1.10122	1987.5
		2.50968	43.3642	1.10188	1988.69
		2.51145	43.3746	1.10255	1989.88
		2.51322	43.385	1.10321	1991.07
		2.51499	43.3954	1.10388	1992.26
		2.51676	43.4058	1.10454	1993.45
		2.51852	43.4161	1.10521	1994.64
		2.52029	43.4265	1.10587	1995.82
		2.52206	43.4369	1.10654	1997.01
		2.52383	43.4473	1.1072	1998.2
		2.5256	43.4577	1.10787	1999.39
		2.52737	43.468	1.10853	2000.58
		2.52914	43.4784	1.1092	2001.77
		2.53091	43.4888	1.10986	2002.96
		2.53268	43.4992	1.11053	2004.15
		2.53445	43.5096	1.11119	2005.34
		2.53621	43.5199	1.11185	2006.53
		2.53798	43.5303	1.11252	2007.76
		2.53975	43.5407	1.11318	2009.03
		2.54152	43.5511	1.11385	2010.29
		2.54329	43.5615	1.11451	2011.55
		2.54506	43.5718	1.11518	2012.82
		2.54683	43.7244	1.11584	2014.08
		2.5486	43.9578	1.11651	2015.34
		2.55037	44.1913	1.11717	2016.61
		2.55214	44.4247	1.11784	2017.87
		2.5539	44.6582	1.1185	2019.13
		2.55567	44.8916	1.11917	2020.4
		2.55744	45.1251	1.11983	2021.66
		2.55921	45.3585	1.1205	2022.93
		2.56095	45.5919	1.12116	2024.19
		2.56265	45.8254	1.12182	2025.45
		2.56435	46.0588	1.12249	2026.72
		2.56605	46.0825	1.12315	2027.98
		2.56775	46.0768	1.12382	2029.24
		2.56945	46.071	1.12448	2030.51
		2.57115	46.0653	1.12515	2031.77
		2.57284	46.0595	1.12581	2033.03
		2.57454	46.0538	1.12648	2034.3
		2.57624	46.048	1.12714	2035.56
		2.57794	46.0423	1.12808	2036.82
		2.57964	46.0365	1.12902	2037.69
		2.58134	46.0308	1.12996	2038.53
		2.58304	46.025	1.1309	2039.37
		2.58474	46.0193	1.13184	2040.21
		2.58644	46.0136	1.13278	2041.05
		2.58814	46.0078	1.13372	2041.89
		2.58983	46.002	1.13467	2042.73
		2.59153	45.9963	1.13561	2043.57
		2.59323	45.9906	1.13655	2044.41
		2.59493	45.9848	1.13749	2045.25
		2.59663	45.9791	1.13843	2046.09
		2.59833	45.9733	1.13937	2046.93
		2.60003	45.9676	1.14031	2047.77
		2.60173	45.9618	1.14125	2048.61
		2.60343	45.9561	1.14219	2049.45
		2.60513	45.9503	1.14313	2050.29
		2.60682	45.9446	1.14407	2051.13
		2.60852	45.9388	1.14502	2051.97
		2.61022	45.9331	1.14596	2052.81
		2.61192	45.9273	1.1469	2053.64
		2.61362	45.9216	1.14784	2054.48
		2.61532	45.9158	1.14878	2055.32
		2.61702	45.9101	1.14972	2056.16
		2.61872	45.9044	1.15066	2057
		2.62042	45.8986	1.1516	2057.84
		2.62212	45.8929	1.15254	2058.68
		2.62381	45.8871	1.15348	2059.52
		2.62551	45.8814	1.15433	2060.36
		2.62721	45.8756	1.15513	2061.2
		2.62891	45.8699	1.15593	2062.04
		2.63061	45.8641	1.15672	2062.88
		2.63231	45.8584	1.15752	2063.72
		2.63401	45.8526	1.15832	2064.56
		2.63571	45.8469	1.15912	2065.4
		2.63741	45.8411	1.15992	2066.24
		2.63911	45.8354	1.16072	2067.08
		2.64081	45.8297	1.16151	2067.92
		2.6425	45.8239	1.16231	2068.76
		2.6442	45.8182	1.16311	2069.6
		2.6459	45.8124	1.16391	2070.43
		2.6476	45.8067	1.16471	2071.27
		2.6493	45.8009	1.1655	2072.11
		2.651	45.8033	1.1663	2072.95
		2.6527	45.822	1.1671	2073.79
		2.6544	45.8407	1.1679	2074.63
		2.6561	45.8595	1.1687	2075.47
		2.6578	45.8782	1.1695	2076.31
		2.65949	45.8969	1.17029	2077.15
		2.66119	45.9156	1.17109	2077.99
		2.66289	45.9344	1.17189	2078.83
		2.66459	45.9531	1.17269	2079.67
		2.66629	45.9718	1.17349	2080.51
		2.66799	45.9905	1.17428	2081.35
		2.66969	46.0093	1.17508	2082.19
		2.67139	46.028	1.17588	2083.03
		2.67309	46.0467	1.17668	2083.87
		2.67479	46.0654	1.17748	2084.71
		2.67648	46.0842	1.17828	2085.55
		2.67818	46.1029	1.17907	2086.39
		2.67988	46.1216	1.17987	2087.22
		2.68158	46.1403	1.18067	2088.06
		2.68328	46.1591	1.18147	2088.9
		2.68498	46.1778	1.18227	2089.74
		2.68668	46.1965	1.18306	2090.58
		2.68838	46.2152	1.18386	2091.6
		2.69008	46.234	1.18466	2092.83
		2.69178	46.2527	1.18546	2094.05
		2.69347	46.2714	1.18626	2095.27
		2.69517	46.2901	1.18706	2096.49
		2.69687	46.3089	1.18785	2097.72
		2.69844	46.3276	1.18865	2098.94
		2.70001	46.3463	1.18945	2100.16
		2.70158	46.365	1.19025	2101.39
		2.70315	46.3838	1.19105	2102.61
		2.70472	46.4025	1.19184	2103.83
		2.70629	46.4212	1.19264	2105.06
		2.70786	46.4399	1.19344	2106.28
		2.70943	46.4587	1.19424	2107.5
		2.711	46.4774	1.19504	2108.72
		2.71257	46.4961	1.19584	2109.95
		2.71413	46.5148	1.19663	2111.17
		2.7157	46.5336	1.19743	2112.39
		2.71727	46.5523	1.19823	2113.62
		2.71884	46.571	1.19903	2114.84
		2.72041	46.5897	1.19983	2116.06
		2.72198	46.6085	1.20062	2117.28
		2.72355	46.6272	1.20142	2118.51
		2.72512	46.6459	1.20222	2119.73
		2.72669	46.6646	1.20302	2120.95
		2.72826	46.6834	1.20382	2122.18
		2.72983	46.7021	1.20462	2123.4
		2.7314	46.7208	1.20541	2124.62
		2.73297	46.7395	1.20621	2125.84
		2.73454	46.7583	1.20701	2127.07
		2.73611	46.777	1.20781	2128.29
		2.73767	46.7957	1.20861	2129.51
		2.73924	46.8144	1.2094	2130.74
		2.74081	46.8332	1.2102	2131.96
		2.74238	46.8519	1.211	2133.18
		2.74395	46.8706	1.2118	2134.41
		2.74566	46.8893	1.2126	2135.63
		2.74749	46.9081	1.21339	2136.85
		2.74931	46.9268	1.21419	2138.07
		2.75113	46.9455	1.21499	2139.3
		2.75295	46.9642	1.21579	2140.52
		2.75477	46.983	1.21659	2141.74
		2.7566	47.0017	1.21734	2142.97
		2.75842	47.0204	1.21806	2144.19
		2.76024	47.0391	1.21878	2145.41
		2.76206	47.0579	1.21951	2146.63
		2.76388	47.0766	1.22023	2147.86
		2.7657	47.0953	1.22095	2149.08
		2.76753	47.114	1.22167	2150.3
		2.76935	47.1328	1.2224	2151.53
		2.77117	47.1515	1.22312	2152.75
		2.77299	47.1702	1.22384	2153.97
		2.77481	47.1889	1.22457	2155.19
		2.77664	47.2077	1.22529	2156.42
		2.77846	47.2264	1.22601	2157.64
		2.78028	47.2451	1.22673	2158.86
		2.7821	47.2638	1.22746	2160.09
		2.78392	47.2826	1.22818	2161.31
		2.78575	47.3013	1.22882	2162.53
		2.78757	47.32	1.22939	2163.19
		2.78939	47.3387	1.22996	2163.62
		2.79121	47.3575	1.23054	2164.06
		2.79303	47.3762	1.23111	2164.49
		2.79485	47.3949	1.23168	2164.93
		2.79668	47.4136	1.23225	2165.36
		2.7985	47.4324	1.23283	2165.8
		2.80032	47.4511	1.2334	2166.24
		2.80214	47.4698	1.23397	2166.67
		2.80396	47.4885	1.23454	2167.11
		2.80579	47.5073	1.23512	2167.54
		2.80761	47.526	1.23569	2167.98
		2.80943	47.5447	1.23626	2168.41
		2.81125	47.5634	1.23683	2168.85
		2.81307	47.5822	1.23741	2169.28
		2.81489	47.6009	1.23798	2169.72
		2.81672	47.6196	1.23855	2170.15
		2.81854	47.6383	1.23913	2170.59
		2.82036	47.6571	1.2397	2171.03
		2.82209	47.6758	1.24027	2171.46
		2.82367	47.6945	1.24084	2171.9
		2.82525	47.7132	1.24142	2172.33
		2.82683	47.732	1.24199	2172.77
		2.82842	47.7507	1.24256	2173.2
		2.83	47.7694	1.24313	2173.64
		2.83158	47.7881	1.24371	2174.07
		2.83316	47.8069	1.24428	2174.51
		2.83474	47.8256	1.24485	2174.95
		2.83632	47.8443	1.24542	2175.38
		2.8379	47.863	1.246	2175.82
		2.83948	47.8818	1.24657	2176.25
		2.84108	47.9005	1.24714	2176.69
		2.84267	47.9192	1.24772	2177.12
		2.84426	47.9379	1.24829	2177.56
		2.84586	47.9567	1.24886	2177.99
		2.84745	47.9754	1.24943	2178.43
		2.84905	47.9941	1.25001	2178.86
		2.85064	48.0128	1.25058	2179.3
		2.85223	48.0316	1.25115	2179.74
		2.85383	48.0503	1.25172	2180.17
		2.85542	48.069	1.2523	2180.61
		2.85701	48.0877	1.25287	2181.04
		2.85861	48.1065	1.25344	2181.48
		2.8602	48.1252	1.25402	2181.91
		2.86179	48.1439	1.25459	2182.35
		2.86339	48.1626	1.25516	2182.78
		2.86498	48.1814	1.25573	2183.22
		2.86658	48.2001	1.25631	2183.65
		2.86817	48.2188	1.25688	2184.09
		2.86976	48.2375	1.25745	2184.53
		2.87136	48.2563	1.25802	2184.96
		2.87295	48.275	1.2586	2185.4
		2.87454	48.2937	1.25917	2185.83
		2.87614	48.3124	1.25974	2186.27
		2.87773	48.3312	1.26031	2186.7
		2.87932	48.3499	1.26089	2187.14
		2.88092	48.3686	1.26146	2187.57
		2.88252	48.3873	1.26203	2189.81
		2.88417	48.4061	1.26317	2197.81
		2.88583	48.4248	1.26519	2205.81
		2.88748	48.4435	1.26721	2213.8
		2.88913	48.4622	1.26923	2221.8
		2.89079	48.4809	1.27125	2229.8
		2.89244	48.4997	1.27327	2237.79
		2.89409	48.5184	1.27529	2245.79
		2.89574	48.5371	1.27731	2253.79
		2.8974	48.5558	1.27933	2261.79
		2.89905	48.5746	1.28135	2265.9
		2.9007	48.5933	1.28337	2266.38
		2.90236	48.612	1.28539	2266.87
		2.90401	48.6307	1.28722	2267.35
		2.90566	48.6495	1.28783	2267.83
		2.90732	48.6682	1.28844	2268.32
		2.90897	48.6869	1.28904	2268.8
		2.91062	48.7056	1.28965	2269.29
		2.91227	48.7244	1.29026	2269.77
		2.91393	48.7431	1.29087	2270.25
		2.91558	48.7618	1.29147	2270.74
		2.91723	48.7805	1.29208	2271.22
		2.91889	48.7993	1.29269	2271.71
		2.92054	48.818	1.29329	2272.19
		2.92219	48.8367	1.2939	2272.68
		2.92385	48.8554	1.29451	2273.16
		2.9255	48.8742	1.29512	2273.64
		2.92715	48.8929	1.29572	2274.13
		2.9288	48.9116	1.29633	2274.61
		2.93046	48.9303	1.29694	2275.1
		2.93211	48.9491	1.29754	2275.58
		2.93376	48.9678	1.29815	2276.06
		2.93542	48.9865	1.29876	2276.55
		2.93707	49.0052	1.29936	2277.03
		2.93872	49.024	1.29997	2277.52
		2.94038	49.0427	1.30058	2278
		2.94203	49.0614	1.30119	2278.48
		2.94368	49.0802	1.30179	2278.97
		2.94533	49.0989	1.3024	2279.45
		2.94699	49.1176	1.30301	2279.94
		2.94864	49.1363	1.30361	2280.42
		2.95029	49.1551	1.30422	2280.9
		2.95195	49.1738	1.30483	2281.39
		2.9536	49.1925	1.30544	2281.87
		2.95525	49.2112	1.30604	2282.36
		2.95691	49.23	1.30665	2282.84
		2.95856	49.2487	1.30726	2283.32
		2.96021	49.2674	1.30786	2283.81
		2.96187	49.2861	1.30847	2284.29
		2.96352	49.3049	1.30908	2284.78
		2.96517	49.3236	1.30969	2285.26
		2.96682	49.3423	1.31029	2285.75
		2.96848	49.361	1.3109	2286.23
		2.97013	49.3798	1.31151	2286.71
		2.97178	49.3985	1.31211	2287.2
		2.97344	49.4172	1.31272	2287.68
		2.97509	49.4359	1.31333	2288.17
		2.97675	49.4547	1.31394	2288.65
		2.97841	49.4734	1.31454	2289.13
		2.98006	49.4921	1.31515	2289.62
		2.98172	49.5108	1.31576	2290.1
		2.98337	49.5295	1.31636	2290.59
		2.98503	49.5483	1.31697	2291.07
		2.98668	49.567	1.31758	2291.55
		2.98834	49.5857	1.31818	2292.14
		2.99	49.6044	1.31886	2292.87
		2.99165	49.6228	1.31959	2293.59
		2.99331	49.6279	1.32032	2294.32
		2.99496	49.633	1.32106	2295.05
		2.99662	49.638	1.32179	2295.77
		2.99827	49.6431	1.32252	2296.5
		2.99993	49.6482	1.32325	2297.23
		3.00159	49.6533	1.32398	2297.96
		3.00324	49.6584	1.32471	2298.68
		3.0049	49.6635	1.32544	2299.41
		3.00655	49.6685	1.32617	2300.14
		3.00821	49.6736	1.32691	2300.86
		3.00986	49.6787	1.32764	2301.59
		3.01152	49.6838	1.32837	2302.32
		3.01317	49.6889	1.3291	2303.05
		3.01483	49.694	1.32983	2303.77
		3.01649	49.6991	1.33056	2304.5
		3.01814	49.7041	1.33129	2305.23
		3.0198	49.7092	1.33202	2305.95
		3.02154	49.7143	1.33276	2306.68
		3.02368	49.7194	1.33349	2307.41
		3.02581	49.7245	1.33422	2308.14
		3.02795	49.7296	1.33495	2308.86
		3.03008	49.7347	1.33568	2309.59
		3.03222	49.7397	1.33641	2310.32
		3.03435	49.7448	1.33714	2311.04
		3.03649	49.7499	1.33787	2311.77
		3.03862	49.755	1.3386	2312.5
		3.04076	49.7601	1.33934	2313.22
		3.04289	49.7652	1.34007	2313.95
		3.04502	49.7703	1.3408	2314.68
		3.04715	49.7753	1.34153	2315.41
		3.04894	49.7804	1.34226	2316.13
		3.05073	49.7855	1.34299	2316.86
		3.05251	49.7906	1.34372	2317.59
		3.0543	49.7957	1.34445	2318.31
		3.05608	49.8008	1.34519	2319.04
		3.05787	49.8059	1.34592	2319.77
		3.05966	49.8109	1.34665	2320.5
		3.06144	49.816	1.34738	2321.22
		3.06323	49.8211	1.34811	2321.95
		3.06501	49.8262	1.34884	2322.68
		3.0668	49.8313	1.34957	2323.4
		3.06859	49.8364	1.3503	2324.13
		3.07037	49.8415	1.35104	2324.86
		3.07216	49.8465	1.35177	2325.59
		3.07394	49.8516	1.3525	2326.31
		3.07573	49.8566	1.35323	2327.04
		3.07752	49.8616	1.35396	2327.77
		3.0793	49.8666	1.35469	2328.49
		3.08109	49.8716	1.35542	2329.22
		3.08287	49.8766	1.35615	2329.95
		3.08466	49.8817	1.35688	2330.68
		3.08645	49.8867	1.35762	2331.4
		3.08823	49.8917	1.35835	2332.13
		3.09002	49.8967	1.35908	2332.86
		3.0918	49.9017	1.35981	2333.58
		3.09359	49.9067	1.36054	2337.05
		3.09537	49.9117	1.36157	2346.93
		3.09716	49.9167	1.36354	2356.81
		3.09895	49.9217	1.36551	2366.7
		3.10073	49.9267	1.36748	2376.58
		3.10252	49.9317	1.36945	2386.46
		3.1043	49.9367	1.37142	2392.7
		3.10609	49.9417	1.37339	2393.05
		3.10788	49.9467	1.37536	2393.4
		3.10966	49.9517	1.37733	2393.75
		3.11145	49.9568	1.37825	2394.1
		3.11323	49.9618	1.37888	2394.45
		3.11502	49.9668	1.37952	2394.81
		3.11681	49.9718	1.38016	2395.16
		3.11859	49.9768	1.38079	2395.51
		3.12038	49.9818	1.38143	2395.86
		3.12216	49.9868	1.38207	2396.21
		3.12395	49.9918	1.3827	2396.56
		3.12574	49.9968	1.38334	2396.91
		3.12752	50.0018	1.38398	2397.26
		3.12931	50.0068	1.38461	2397.61
		3.13109	50.0118	1.38525	2397.96
		3.13288	50.0168	1.38589	2398.31
		3.13467	50.0219	1.38652	2398.66
		3.13645	50.0269	1.38716	2399.01
		3.13824	50.0319	1.3878	2399.36
		3.14002	50.0369	1.38843	2399.71
		3.14181	50.0419	1.38907	2400.06
		3.1436	50.0469	1.38971	2400.41
		3.14538	50.0519	1.39034	2400.76
		3.14717	50.0569	1.39098	2401.11
		3.14895	50.0619	1.39162	2401.46
		3.15074	50.0669	1.39225	2401.81
		3.15252	50.0719	1.39289	2402.16
		3.15431	50.0769	1.39352	2402.51
		3.15605	50.0819	1.39416	2402.86
		3.15774	50.087	1.3948	2403.21
		3.15944	50.092	1.39543	2403.56
		3.16113	50.097	1.39607	2403.91
		3.16283	50.102	1.39671	2404.26
		3.16452	50.107	1.39734	2404.61
		3.16622	50.112	1.39798	2404.96
		3.16791	50.117	1.39862	2405.31
		3.16961	50.122	1.39925	2405.66
		3.17131	50.127	1.39989	2406.01
		3.173	50.132	1.40053	2406.37
		3.1747	50.137	1.40116	2406.72
		3.17639	50.142	1.4018	2407.07
		3.17809	50.147	1.40244	2407.42
		3.17978	50.152	1.40307	2407.77
		3.18148	50.157	1.40371	2408.12
		3.18317	50.1621	1.40435	2408.47
		3.18487	50.1671	1.40498	2408.82
		3.18657	50.1721	1.40562	2409.17
		3.18826	50.1771	1.40626	2409.52
		3.18996	50.1821	1.40689	2409.87
		3.19165	50.1871	1.40753	2410.22
		3.19335	50.1921	1.40816	2410.57
		3.19504	50.1971	1.4088	2410.92
		3.19674	50.2021	1.40944	2411.27
		3.19843	50.2071	1.41007	2411.62
		3.20013	50.2121	1.41071	2411.97
		3.20182	50.2171	1.41135	2412.32
		3.20352	50.2221	1.41198	2412.67
		3.20522	50.2272	1.41262	2413.02
		3.20691	50.2322	1.41326	2413.37
		3.20861	50.2372	1.41389	2413.72
		3.2103	50.2422	1.41453	2415.33
		3.212	50.2472	1.41519	2418.11
		3.21369	50.2522	1.4159	2420.89
		3.21539	50.2572	1.41662	2423.67
		3.21708	50.2622	1.41734	2426.45
		3.21878	50.2672	1.41806	2429.23
		3.22048	50.2722	1.41878	2432.01
		3.22217	50.2772	1.41949	2434.79
		3.22387	50.2822	1.42021	2437.57
		3.22556	50.2872	1.42093	2440.35
		3.22726	50.2923	1.42165	2443.13
		3.22895	50.2973	1.42236	2445.91
		3.23065	50.3023	1.42308	2448.7
		3.23234	50.3073	1.4238	2451.48
		3.23404	50.3123	1.42452	2454.26
		3.23573	50.3173	1.42523	2457.04
		3.23743	50.3223	1.42595	2459.82
		3.23913	50.3273	1.42667	2462.6
		3.24082	50.3323	1.42739	2465.38
		3.24252	50.3373	1.42811	2465.16
		3.24421	50.3423	1.42882	2464.69
		3.24591	50.3473	1.42954	2464.22
		3.2476	50.3523	1.43026	2463.74
		3.2493	50.3573	1.43098	2463.27
		3.25099	50.3623	1.43169	2462.8
		3.25269	50.3674	1.43241	2462.32
		3.25439	50.3724	1.43313	2461.85
		3.25608	50.3774	1.43385	2461.38
		3.25778	50.3824	1.43456	2460.9
		3.25947	50.3874	1.43528	2460.43
		3.26117	50.3924	1.436	2459.95
		3.26286	50.3974	1.43672	2459.48
		3.26456	50.4024	1.43744	2459.01
		3.26625	50.4074	1.43815	2458.53
		3.26795	50.4124	1.43887	2458.06
		3.26964	50.4174	1.43959	2457.59
		3.27134	50.4224	1.44031	2457.11
		3.27304	50.4275	1.44102	2456.64
		3.27473	50.4325	1.44174	2456.17
		3.27643	50.4375	1.44246	2455.69
		3.27812	50.4425	1.44318	2455.22
		3.27982	50.4475	1.44389	2454.75
		3.28151	50.4525	1.44461	2454.27
		3.28321	50.4575	1.44533	2453.8
		3.2849	50.4625	1.44605	2453.33
		3.2866	50.4675	1.44677	1863.46
		3.2883	50.4725	1.44748	1233.65
		3.28999	50.4775	1.4482	623.135
		3.29169	50.4825	1.44892	322.956
		3.29338	50.4875	1.44964	318.459
		3.29508	50.4925	1.45402	343.644
		3.29677	50.4975	1.45903	364.611
		3.29847	50.5026	1.46403	364.732
		3.30016	50.5076	1.46904	364.853
		3.30186	50.5126	1.47405	364.973
		3.30356	50.5176	1.47905	365.094
		3.30525	50.5226	1.48406	365.214
		3.30695	50.5276	1.48628	365.335
		3.30864	50.5326	1.48521	365.456
		3.31034	50.5376	1.48414	365.576
		3.31203	50.5426	1.48307	365.697
		3.31373	50.4978		365.818
		3.31542	50.3075		365.938
		3.31712	50.1171		366.059
		3.31881	49.9268		366.179
		3.32051	49.7364		366.3
		3.32221	49.5461		366.421
		3.3239	49.3558		366.541
		3.3256	49.1655		366.662
		3.32729	48.9751		366.782
		3.32899	48.7848		366.903
		3.33068	48.5945		367.024
		3.33238	48.4041		367.144
		3.33407	48.2138		367.265
		3.33577	48.0235		367.385
		3.33747	47.8332		367.506
		3.33916	47.6428		367.627
		3.34086	47.4525		367.747
		3.34255	47.2622		367.868
		3.34425	47.0718		367.988
		3.34594			368.109

## Sheet: Fig.3e
		1 day			7 days			14 days			30 days
	Mechanical stress	8.62141	10.8347	25.3505	106.263	31.2198	54.8507	130.821	101.276	112.442	207.605	127.091	150.483
	Adhesion stress	251.144	213.795	204.488	1267.65	676.003	1450.67	1145.12	2465.38	1443.66	12477	16101.1	10000

## Sheet: Fig.3d
1day		7days		14days		30days
0.00012205	-1.50359	1.49847	2.66182	1.57434	3.90759	0.55437	6.83211
0.000244101	-1.51349	3.15037	4.31681	3.32514	7.19812	1.35333	9.29674
0.02041	-1.52338	4.7861	5.86761	5.09299	9.77409	2.1674	12.2127
0.15633	-0.21111	6.44777	7.41842	6.86081	12.064	2.92591	14.653
0.32647	-0.96595	8.06719	8.8353	8.62486	13.2755	3.66793	17.7765
0.44263	-1.72079	9.71265	10.0939	10.4244	16.0804	4.48696	19.1609
0.57028	-2.47563	11.3747	11.3524	12.1807	16.2486	5.27772	20.5623
0.7358	-3.23048	12.9932	12.878	13.9633	17.6745	6.06641	22.7844
0.87141	-3.98532	14.6551	14.1847	15.7376	19.1003	6.82007	24.2724
0.99791	-4.57164	16.2897	15.2428	17.4925	20.5032	7.62621	24.9221
1.14633	-4.45701	17.9405	16.221	19.251	21.7903	8.38916	27.1595
1.29519	-4.34238	19.5805	17.1992	21.0457	23.0773	9.19948	27.182
1.41869	-4.22775	21.2295	18.1775	22.8267	24.3644	9.97556	28.4713
1.55893	-4.11312	22.8654	19.1557	24.5855	25.6515	10.7501	28.5578
1.69727	-3.99849	24.5068	20.1339	26.365	26.8943	11.5255	30.0236
1.83562	-3.88386	26.1448	19.9186	28.1093	27.9978	12.3029	32.819
1.97396	-3.76923	27.7996	20.8415	29.8835	29.1013	13.0926	32.0117
2.11231	-3.6546	29.4446	21.7645	31.6436	30.2048	13.8494	34.3249
2.25066	-3.53997	31.0812	22.6874	33.4062	31.3083	14.6585	34.741
2.389	-3.42534	32.7279	23.1332	35.1934	33.1215	15.435	37.0257
2.52735	-3.31071	34.377	24.8628	36.9635	34.1709	16.1833	38.3863
2.66569	-3.19608	35.9853	25.8068	38.7266	35.2203	16.9938	38.5004
2.80404	-3.08145	37.6288	27.0276	40.509	36.2697	17.783	40.3077
2.94239	-2.96682	39.2935	27.7409	42.2681	37.3188	18.5227	41.6533
3.08073	-2.85219	40.9332	28.4543	44.0471	38.3664	19.3532	43.0104
3.21908	-2.73756	42.5613	29.1868	45.8104	39.4141	20.1085	42.9604
3.35742	-2.62293	44.2043	29.9276	47.5978	40.4617	20.9115	46.8958
3.49577	-2.5083	45.8642	30.6554	49.3548	40.0212	21.7065	47.5787
3.63411	-2.39367	47.5278	31.3278	51.1472	40.9594	22.4558	49.3202
3.77246	-2.27904	49.1656	31.9423	52.8741	41.9124	23.2572	51.6526
3.91081	-2.16441	50.7917	32.4276	54.6615	42.8654	24.0385	51.7335
4.04915	-2.04978	52.4282	33.2281	56.4513	44.0723	24.8235	52.7799
4.1875	-1.93515	54.0994	34.0286	58.2216	44.9577	25.615	53.1131
4.32635	-1.82052	55.731	34.829	59.9607	46.7315	26.3852	56.1614
4.46539	-1.70589	57.3758	35.6295	61.7547	47.7283	27.171	56.397
4.60443	-1.59126	59.0165	36.43	63.5011	48.7251	27.9429	60.2331
4.74347	-1.47663	60.6588	37.1932	65.2796	49.6652	28.707	62.4762
4.88251	-1.362	62.2957	38.4155	67.0678	50.5712	29.5081	62.568
5.02155	-1.24737	63.9444	39.2835	68.8294	51.5385	30.2905	64.2935
5.16059	-1.13274	65.5824	40.1516	70.5917	52.4508	31.0926	67.3321
5.29963	-1.01811	67.2359	40.973	72.3509	53.3632	31.8559	70.2888
5.43868	-0.90348	68.8717	41.7092	74.1309	53.574	32.6532	70.9174
5.57772	-0.78885	70.5147	42.0425	75.9185	54.4008	33.4091	74.3752
5.71676	-0.67422	72.1367	44.2981	77.6964	55.2204	34.2076	75.5729
5.8558	-0.55959	73.805	45.1265	79.4583	55.8979	34.9853	77.7605
5.99484	-0.44496	75.4463	45.9548	81.2252	56.827	35.7387	77.7074
6.13388	-0.33033	77.0673	46.3192	82.9899	57.8744	36.5575	79.8649
6.27292	-0.2157	78.7399	47.4694	84.7675	58.907	37.3162	80.1875
6.41196	-0.10107	80.3745	48.5267	86.5401	59.8914	38.1226	82.1951
6.551	0.01356	82.011	48.761	88.3055	62.3881	38.8883	84.7707
6.69004	0.12819	83.6483	50.0193	90.0625	63.7247	39.65	89.1268
6.82909	0.24282	85.2972	51.2451	91.8522	64.9342	40.467	91.6207
6.96813	0.35745	86.9398	52.413	93.6271	66.122	41.2324	93.2757
7.10717	0.47208	88.6012	53.5809	95.3915	67.3097	41.9983	94.5689
7.24621	0.58671	90.236	54.7488	97.1625	67.8687	42.8045	96.9164
7.38525	0.70134	91.8623	55.9167	98.9267	70.2603	43.6003	101.24
7.52429	0.81597	93.5272	57.0846	100.707	71.4773	44.3529	104.821
7.66333	0.9306	95.1655	58.2525	102.478	72.5544	45.1279	106.765
7.80237	1.04523	96.8152	60.6799	104.239	73.0982	45.9335	108.582
7.94141	1.15986	98.4521	61.9622	106.001	74.6781	46.6977	113.124
8.08045	1.27449	100.091	63.2445	107.766	76.0277	47.4742	114.72
8.21949	1.38912	101.739	64.4694	109.544	77.3274	48.2978	120.002
8.35854	1.50375	103.38	65.588	111.312	78.6914	49.0424	122.792
8.49758	1.61838	105.026	66.7395	113.104	80.3565	49.8002	127.159
8.63662	1.73301	106.659	67.8927	114.841	82.0216	50.6045	131.459
8.77566	1.84764	108.302	69.1658	116.599	83.6867	51.3911	135.965
8.9147	1.96227	109.968	70.44	118.375	85.3518	52.1971	139.882
9.05374	2.0769	111.576	71.9672	120.155	87.877	52.948	141.51
9.19278	2.19153	113.213	73.5573	121.918	89.4195	53.7474	146.163
9.33182	2.30616	114.876	75.1475	123.71	90.9621	54.5247	148.833
9.47086	2.42079	116.508	77.4217	125.479	92.0226	55.2731	151.484
9.6099	2.53542	118.164	78.9436	127.221	93.6524	56.1059	154.795
9.74895	2.65005	119.784	80.4655	128.983	95.2822	56.8484	159.777
9.88799	2.76469	121.44	82.6519	130.774	97.1931	57.6291	162.843
10.027	2.87932	123.098	84.0965	132.554	99.1114	58.4524	164.281
10.1661	2.99395	124.728	85.6209	134.336	101.03	59.2079	168.623
10.3051	3.10858	126.382	87.1912	136.085	102.948	59.9814	172.28
10.4442	3.22321	128.024	88.7614	137.854	104.814	60.7859	175.17
10.5832	3.33784	129.645	90.3317	139.622	106.688	61.5448	177.282
10.7222	3.45247	131.295	91.3791	141.415	108.256	62.3441	176.563
10.8613	3.5671	132.944	92.5283	143.173	109.681	63.1374	181.958
11.0003	3.68173	134.585	93.6993	144.96	110.936	63.9043	185.464
11.1394	3.79636	136.208	95.8727	146.752	113.115	64.6765	189.487
11.2784	3.91099	137.869	97.5697	148.484	116.023	65.4745	190.986
11.4174	4.02562	139.507	98.9881	150.251	117.969	66.2636	193.155
11.5565	4.14025	141.153	100.516	152.012	118.71	67.0514	198.025
11.6955	4.25488	142.811	102.043	153.814	120.548	67.7917	200.563
11.8346	4.36951	144.446	103.478	155.574	123.404	68.6125	201.167
11.9736	4.48414	146.098	104.744	157.326	125.413	69.3522	205.119
12.1126	4.59877	147.725	106.01	159.116	127.607	70.1684	204.757
12.2517	4.7134	149.387	107.276	160.869	129.585	70.9455	207.604
12.3907	4.82803	151.027	107.733	162.643	130.821	71.7234	205.133
12.5298	4.94266	152.672	109.426	164.396	-0.3526	72.5108	206.496
12.6688	5.05729	154.314	111.074	166.188	0.12376	73.3073	206.225
12.8079	5.17192	155.933	112.442	167.956	0.17394	74.0786	172.765
12.9469	5.28655	157.581	108.477	169.718	0.17784	74.8458	140.401
13.0859	5.40118	159.221	104.92	171.481	0.60999	75.6493	72.3216
13.225	5.51581	160.886	92.136	173.254	0.6819	76.4253	-14.1137
13.364	5.63044	162.5		175.001			-14.7016
13.503	5.74507					--	--
13.6421	5.8597					--	--
13.7811	5.97433					--	--
13.9202	6.08896					--	--
14.0592	6.20359					--	--
14.1983	6.31822					--	--
14.3373	6.43285					--	--
14.4763	6.54748					--	--
14.6154	6.66211					--	--
14.7544	6.77674					--	--
14.8935	6.89137					--	--
15.0325	7.006					--	--
15.1715	7.12063					--	--
15.3106	7.23526					--	--
15.4496	7.34989					--	--
15.5887	7.46452					--	--
15.7277	7.57915					--	--
15.8667	7.69378					--	--
16.0058	7.80841					--	--
16.1448	7.92304					--	--
16.2839	8.03767					--	--
16.4229	8.1523					--	--
16.5619	8.26693					--	--
16.701	8.38156					--	--
16.84	8.49619					--	--
16.9791	8.61082					--	--
17.1181	8.72545					--	--
17.2572	8.84008					--	--
17.3962	8.95471					--	--
17.5352	9.06934					--	--
17.6743	9.18397					--	--
17.8133	9.2986					--	--
17.9524	9.41323					--	--
18.0914	9.52786					--	--
18.2304	9.64249					--	--
18.3695	9.75712					--	--
18.5085	9.87175					--	--
18.6476	9.98638					--	--
18.7866	10.101					--	--
18.9257	10.2156					--	--
19.0647	10.3303					--	--
19.2037	10.4449					--	--
19.3428	10.5595					--	--
19.4818	10.6742					--	--
19.6209	10.7888					--	--
19.7599	10.9034					--	--
19.8989	11.0181					--	--
20.038	11.1327					--	--
20.177	11.2473					--	--
20.3161	11.3619					--	--
20.4551	11.4766					--	--
20.5941	11.5912					--	--
20.7332	11.7058					--	--
20.8722	11.8205					--	--
21.0113	11.9351					--	--
21.1503	12.0497					--	--
21.2893	12.1644					--	--
21.4284	12.279					--	--
21.5674	12.3936					--	--
21.7065	12.5082					--	--
21.8455	12.6229					--	--
21.9845	12.7375					--	--
22.1236	12.8521					--	--
22.2626	12.9668					--	--
22.4017	13.0814					--	--
22.5407	13.196					--	--
22.6797	13.3107					--	--
22.8188	13.4253					--	--
22.9578	13.5399					--	--
23.0969	13.6546					--	--
23.2359	13.7692					--	--
23.375	13.8838					--	--
23.514	13.9984					--	--
23.653	14.1131					--	--
23.7921	14.2277					--	--
23.9311	14.3423					--	--
24.0702	14.457					--	--
24.2092	14.5716					--	--
24.3482	14.6862					--	--
24.4873	14.8009					--	--
24.6263	14.9155					--	--
24.7654	14.9505					--	--
24.9044	14.9836					--	--
25.0434	15.0167					--	--
25.1825	15.0498					--	--
25.3215	15.0829					--	--
25.4606	15.116					--	--
25.5996	15.1492					--	--
25.7386	15.1823					--	--
25.8777	15.2154					--	--
26.0167	15.2485					--	--
26.1558	15.2816					--	--
26.2948	15.3147					--	--
26.4339	15.3478					--	--
26.5729	15.381					--	--
26.7119	15.4141					--	--
26.851	15.4472					--	--
26.99	15.4803					--	--
27.1291	15.5134					--	--
27.2681	15.5465					--	--
27.4072	15.5796					--	--
27.5462	15.6128					--	--
27.6852	15.6459					--	--
27.8243	15.679					--	--
27.9633	15.7121					--	--
28.1024	15.7452					--	--
28.2414	15.7783					--	--
28.3804	15.8114					--	--
28.5195	15.8445					--	--
28.6585	15.8777					--	--
28.7976	15.9108					--	--
28.9366	15.9439					--	--
29.0756	15.977					--	--
29.2147	16.0101					--	--
29.3537	16.0432					--	--
29.4928	16.0764					--	--
29.6318	16.1095					--	--
29.7708	16.1426					--	--
29.9099	16.1757					--	--
30.0489	16.2088					--	--
30.188	16.2419					--	--
30.327	16.275					--	--
30.466	16.3081					--	--
30.6051	16.3413					--	--
30.7441	16.3744					--	--
30.8832	16.4075					--	--
31.0222	16.4406					--	--
31.1612	16.4737					--	--
31.3003	16.5068					--	--
31.4393	16.5399					--	--
31.5784	16.5731					--	--
31.7174	16.6062					--	--
31.8565	16.6393					--	--
31.9955	16.6724					--	--
32.1345	16.7055					--	--
32.2736	16.7386					--	--
32.4126	16.7717					--	--
32.5517	16.8049					--	--
32.6907	16.838					--	--
32.8297	16.8711					--	--
32.9688	16.9042					--	--
33.1078	16.9373					--	--
33.2469	16.9704					--	--
33.3859	17.0035					--	--
33.5249	17.0367					--	--
33.664	17.0698					--	--
33.803	17.1029					--	--
33.9421	17.136					--	--
34.0811	17.1691					--	--
34.2201	17.2022					--	--
34.3592	17.2353					--	--
34.4982	17.2685					--	--
34.6373	17.3016					--	--
34.7763	17.3347					--	--
34.9154	17.3678					--	--
35.0544	17.4009					--	--
35.1934	17.434					--	--
35.3325	17.4671					--	--
35.4715	17.5003					--	--
35.6106	17.5334					--	--
35.7496	17.5665					--	--
35.8886	17.5996					--	--
36.0277	17.6327					--	--
36.1667	17.6658					--	--
36.3058	17.6989					--	--
36.4448	17.7321					--	--
36.5838	17.7652					--	--
36.7229	17.7983					--	--
36.8619	17.8314					--	--
37.001	17.8645					--	--
37.14	17.8976					--	--
37.279	17.9307					--	--
37.4181	17.9639					--	--
37.5571	17.997					--	--
37.6962	18.0301					--	--
37.8352	18.0632					--	--
37.9743	18.0963					--	--
38.1133	18.1294					--	--
38.2523	18.1625					--	--
38.3914	18.1957					--	--
38.5304	18.2288					--	--
38.6695	18.2619					--	--
38.8085	18.295					--	--
38.9475	18.3281					--	--
39.0866	18.3612					--	--
39.2256	18.3943					--	--
39.3647	18.4275					--	--
39.5037	18.4606					--	--
39.6427	18.4937					--	--
39.7818	18.5268					--	--
39.9208	18.5599					--	--
40.0599	18.593					--	--
40.1989	18.6261					--	--
40.3379	18.6593					--	--
40.477	18.6924					--	--
40.616	18.7255					--	--
40.7551	18.7586					--	--
40.8941	18.7917					--	--
41.0332	18.8248					--	--
41.1722	18.8579					--	--
41.3112	18.891					--	--
41.4503	18.9242					--	--
41.5893	18.9573					--	--
41.7284	18.9904					--	--
41.8674	19.0235					--	--
42.0064	19.0566					--	--
42.1455	19.0897					--	--
42.2845	19.1228					--	--
42.4236	19.156					--	--
42.5626	19.1891					--	--
42.7017	19.2222					--	--
42.8407	19.2553					--	--
42.9797	19.2884					--	--
43.1188	19.3215					--	--
43.2578	19.3546					--	--
43.3969	19.3878					--	--
43.5359	19.4209					--	--
43.6749	19.454					--	--
43.814	19.4871					--	--
43.953	19.5202					--	--
44.0921	19.5533					--	--
44.2311	19.5864					--	--
44.3701	19.6196					--	--
44.5092	19.6527					--	--
44.6482	19.6858					--	--
44.7873	19.7189					--	--
44.9263	19.752					--	--
45.0654	19.7851					--	--
45.2044	19.8182					--	--
45.3434	19.8514					--	--
45.4825	19.8845					--	--
45.6215	19.9176					--	--
45.7606	19.9507					--	--
45.8996	19.9838					--	--
46.0386	20.0169					--	--
46.1777	20.05					--	--
46.3167	20.0831					--	--
46.4558	20.1163					--	--
46.5948	20.1494					--	--
46.7338	20.1825					--	--
46.8729	20.2156					--	--
47.0119	20.2487					--	--
47.151	20.2818					--	--
47.29	20.3149					--	--
47.429	20.3481					--	--
47.5681	20.3812					--	--
47.7071	20.4143					--	--
47.8462	20.4474					--	--
47.9852	20.4805					--	--
48.1243	20.5136					--	--
48.2633	20.5467					--	--
48.4023	20.5799					--	--
48.5414	20.613					--	--
48.6804	20.6461					--	--
48.8195	20.6792					--	--
48.9585	20.7123					--	--
49.0975	20.7454					--	--
49.2366	20.7785					--	--
49.3756	20.8117					--	--
49.5147	20.8448					--	--
49.6537	20.8779					--	--
49.7927	20.911					--	--
49.9318	20.9441					--	--
50.0708	20.9772					--	--
50.2099	21.0103					--	--
50.3489	21.0435					--	--
50.4879	21.0766					--	--
50.627	21.1097					--	--
50.766	21.1428					--	--
50.9051	21.1759					--	--
51.0441	21.209					--	--
51.1831	21.2421					--	--
51.3222	21.2753					--	--
51.4612	21.3084					--	--
51.6003	21.3415					--	--
51.7393	21.3746					--	--
51.8783	21.4077					--	--
52.0174	21.4408					--	--
52.1564	21.4739					--	--
52.2955	21.5071					--	--
52.4345	21.5402					--	--
52.5736	21.5733					--	--
52.7126	21.6064					--	--
52.8516	21.6395					--	--
52.9907	21.6726					--	--
53.1297	21.7057					--	--
53.2688	21.7389					--	--
53.4078	21.772					--	--
53.5468	21.8051					--	--
53.6859	21.8382					--	--
53.8249	21.8713					--	--
53.964	21.9044					--	--
54.103	21.9375					--	--
54.242	21.9706					--	--
54.3811	22.0038					--	--
54.5201	22.0369					--	--
54.6592	22.07					--	--
54.7982	22.1031					--	--
54.9372	22.1362					--	--
55.0763	22.1693					--	--
55.2153	22.2024					--	--
55.3544	22.2356					--	--
55.4934	22.2687					--	--
55.6325	22.3018					--	--
55.7715	22.3349					--	--
55.9105	22.368					--	--
56.0496	22.4011					--	--
56.1886	22.4342					--	--
56.3277	22.4674					--	--
56.4667	22.5005					--	--
56.6057	22.5336					--	--
56.7448	22.5667					--	--
56.8838	22.5998					--	--
57.0229	22.6329					--	--
57.1619	22.666					--	--
57.301	22.6992					--	--
57.44	22.7323					--	--
57.579	22.7654					--	--
57.7181	22.7985					--	--
57.8571	22.8316					--	--
57.9962	22.8647					--	--
58.1352	22.8978					--	--
58.2742	22.931					--	--
58.4133	22.9641					--	--
58.5523	22.9972					--	--
58.6914	23.0303					--	--
58.8304	23.0634					--	--
58.9694	23.0965					--	--
59.1085	23.1297					--	--
59.2475	23.1628					--	--
59.3866	23.1959					--	--
59.5256	23.229					--	--
59.6646	23.2621					--	--
59.8037	23.2952					--	--
59.9427	23.3283					--	--
60.0818	23.3615					--	--
60.2208	23.3946					--	--
60.3599	23.4277					--	--
60.4989	23.4608					--	--
60.6379	23.4939					--	--
60.777	23.527					--	--
60.916	23.5601					--	--
61.0551	23.5932					--	--
61.1941	23.6264					--	--
61.3331	23.6595					--	--
61.4722	23.6926					--	--
61.6112	23.7257					--	--
61.7503	23.7588					--	--
61.8893	23.7919					--	--
62.0283	23.825					--	--
62.1674	23.8582					--	--
62.3064	23.8913					--	--
62.4455	23.9244					--	--
62.5845	23.9575					--	--
62.7236	23.9906					--	--
62.8626	24.0237					--	--
63.0016	24.0568					--	--
63.1407	24.09					--	--
63.2797	24.1231					--	--
63.4188	24.1562					--	--
63.5578	24.1893					--	--
63.6968	24.2224					--	--
63.8359	24.2555					--	--
63.9749	24.2886					--	--
64.114	24.3218					--	--
64.253	24.3549					--	--
64.392	24.388					--	--
64.5311	24.4211					--	--
64.6701	24.4542					--	--
64.8092	24.4873					--	--
64.9482	24.5204					--	--
65.0872	24.5536					--	--
65.2263	24.5867					--	--
65.3653	24.6198					--	--
65.5044	24.6529					--	--
65.6434	24.686					--	--
65.7824	24.7191					--	--
65.9215	24.7522					--	--
66.0605	24.7854					--	--
66.1996	24.8185					--	--
66.3386	24.8516					--	--
66.4776	24.8847					--	--
66.6167	24.9178					--	--
66.7557	24.9509					--	--
66.8948	24.984					--	--
67.0338	25.0172					--	--
67.1729	25.0503					--	--
67.3119	25.0834					--	--
67.4509	25.1165					--	--
67.59	25.1496					--	--
67.729	25.1827					--	--
67.8681	25.2158					--	--
68.0071	25.249					--	--
68.1461	25.2821					--	--
68.2852	25.3152					--	--
68.4242	25.3483					--	--
68.5633	25.3814					--	--
68.7023	25.4145					--	--
68.8414	25.4476					--	--
68.9804	25.4808					--	--
69.1194	25.5139					--	--
69.2585	25.547					--	--
69.3975	25.5801					--	--
69.5366	25.6132					--	--
69.6756	25.6463					--	--
69.8146	25.6794					--	--
69.9537	25.7126					--	--
70.0927	25.7457					--	--
70.2318	25.7788					--	--
70.3708	25.8119					--	--
70.5098	25.845					--	--
70.6489	25.8781					--	--
70.7879	25.9112					--	--
70.927	25.9443					--	--
71.066	25.9775					--	--
71.205	26.0106					--	--
71.3441	26.0437					--	--
71.4831	26.0768					--	--
71.6222	26.1099					--	--
71.7612	26.143					--	--
71.9002	26.1761					--	--
72.0393	26.2093					--	--
72.1783	26.2424					--	--
72.3174	26.2755					--	--
72.4564	26.3086					--	--
72.5954	26.3417					--	--
72.7345	26.3748					--	--
72.8735	26.4079					--	--
73.0126	26.4411					--	--
73.1516	26.4742					--	--
73.2907	26.5073					--	--
73.4297	26.5404					--	--
73.5687	26.5735					--	--
73.7078	26.6066					--	--
73.8468	26.6397					--	--
73.9859	26.6729					--	--
74.1249	26.706					--	--
74.2639	26.7391					--	--
74.403	26.7722					--	--
74.542	26.8053					--	--
74.6811	26.8384					--	--
74.8201	26.8715					--	--
74.9591	26.9047					--	--
75.0982	26.9378					--	--
75.2372	26.9709					--	--
75.3763	27.004					--	--
75.5153	27.0371					--	--
75.6543	27.0702					--	--
75.7934	27.1033					--	--
75.9324	27.1364					--	--
76.0715	27.1696					--	--
76.2105	27.2027					--	--
76.3496	27.2358					--	--
76.4886	27.2689					--	--
76.6276	27.302					--	--
76.7667	27.3351					--	--
76.9057	27.3682					--	--
77.0448	27.4014					--	--
77.1838	27.4345					--	--
77.3229	27.4676					--	--
77.4619	27.5007					--	--
77.6009	27.5338					--	--
77.74	27.5669					--	--
77.879	27.6					--	--
78.0181	27.6332					--	--
78.1571	27.6663					--	--
78.2961	27.6994					--	--
78.4352	27.7325					--	--
78.5742	27.7656					--	--
78.7133	27.7987					--	--
78.8523	27.8318					--	--
78.9913	27.865					--	--
79.1304	27.8981					--	--
79.2694	27.9312					--	--
79.4085	27.9643					--	--
79.5475	27.9974					--	--
79.6865	28.0305					--	--
79.8256	28.0636					--	--
79.9646	28.0968					--	--
80.1037	28.1299					--	--
80.2427	28.163					--	--
80.3817	28.1961					--	--
80.5208	28.2292					--	--
80.6598	28.2623					--	--
80.7989	28.2954					--	--
80.9379	28.3286					--	--
81.0769	28.3617					--	--
81.216	28.3948					--	--
81.355	28.4279					--	--
81.4941	28.461					--	--
81.6331	28.4941					--	--
81.7722	28.5272					--	--
81.9112	28.5604					--	--
82.0502	28.5935					--	--
82.1893	28.6266					--	--
82.3283	28.6597					--	--
82.4674	28.6928					--	--
82.6064	28.7259					--	--
82.7454	28.759					--	--
82.8845	28.7922					--	--
83.0235	28.8253					--	--
83.1626	28.8584					--	--
83.3016	28.8915					--	--
83.4407	28.9246					--	--
83.5797	28.9577					--	--
83.7187	28.9908					--	--
83.8578	29.0239					--	--
83.9968	29.0571					--	--
84.1359	29.0902					--	--
84.2749	29.1233					--	--
84.4139	29.1564					--	--
84.553	29.1895					--	--
84.692	29.2226					--	--
84.8311	29.2557					--	--
84.9701	29.2889					--	--
85.1091	29.322					--	--
85.2482	29.3551					--	--
85.3872	29.3882					--	--
85.5263	29.4213					--	--
85.6653	29.4544					--	--
85.8043	29.4875					--	--
85.9434	29.5207					--	--
86.0824	29.5538					--	--
86.2215	29.5869					--	--
86.3605	29.62					--	--
86.4995	29.6531					--	--
86.6386	29.6862					--	--
86.7776	29.7193					--	--
86.9167	29.7525					--	--
87.0557	29.7856					--	--
87.1947	29.8187					--	--
87.3338	29.8518					--	--
87.4728	29.8849					--	--
87.6119	29.918					--	--
87.7509	29.9511					--	--
87.89	29.9843					--	--
88.029	30.0174					--	--
88.168	30.0505					--	--
88.3071	30.0836					--	--
88.4461	30.1167					--	--
88.5852	30.1498					--	--
88.7242	30.183					--	--
88.8632	30.2161					--	--
89.0023	30.2492					--	--
89.1413	30.2823					--	--
89.2804	30.3154					--	--
89.4194	30.3485					--	--
89.5584	30.3816					--	--
89.6975	30.4148					--	--
89.8365	30.4479					--	--
89.9756	30.481					--	--
90.1146	30.5141					--	--
90.2536	30.5472					--	--
90.3927	30.5803					--	--
90.5317	30.6134					--	--
90.6708	30.6465					--	--
90.8098	30.6797					--	--
90.9489	30.7128					--	--
91.0879	30.7459					--	--
91.2269	30.779					--	--
91.366	30.8121					--	--
91.505	30.8452					--	--
91.6441	30.8783					--	--
91.7831	30.9115					--	--
91.9221	30.9446					--	--
92.0612	30.9777					--	--
92.2002	31.0108					--	--
92.3393	31.0439					--	--
92.4783	31.077					--	--
92.6174	31.1101					--	--
92.7564	31.1433					--	--
92.8954	31.1764					--	--
93.0345	31.2095					--	--
93.1735	31.2426					--	--
93.3126	31.2757					--	--
93.4516	31.3088					--	--
93.5906	31.3419					--	--
93.7297	31.3751					--	--
93.8687	31.4082					--	--
94.0078	31.4413					--	--
94.1468	31.4744					--	--
94.2858	31.5075					--	--
94.4249	31.5406					--	--
94.5639	31.5737					--	--
94.703	31.6069					--	--
94.842	31.64					--	--
94.981	31.6731					--	--
95.1201	31.7062					--	--
95.2591	31.7393					--	--
95.3982	31.7724					--	--
95.5372	31.8055					--	--
95.6762	31.8387					--	--
95.8153	31.8718					--	--
95.9543	31.9049					--	--
96.0934	31.938					--	--
96.2324	31.9711					--	--
96.3714	32.0042					--	--
96.5105	32.0373					--	--
96.6495	32.0705					--	--
96.7886	32.1036					--	--
96.9276	32.1367					--	--
97.0667	32.1698					--	--
97.2057	32.2029					--	--
97.3447	32.236					--	--
97.4838	32.2691					--	--
97.6228	32.3023					--	--
97.7619	32.3354					--	--
97.9009	32.3685					--	--
98.04	32.4016					--	--
98.179	32.4347					--	--
98.318	32.4678					--	--
98.4571	32.5009					--	--
98.5961	32.5341					--	--
98.7352	32.5672					--	--
98.8742	32.6003					--	--
99.0132	32.6334					--	--
99.1523	32.6665					--	--
99.2913	32.6996					--	--
99.4304	32.7327					--	--
99.5694	32.7659					--	--
99.7084	32.799					--	--
99.8475	32.8321					--	--
99.9865	32.8652					--	--
100.126	32.8983					--	--
100.265	32.9314					--	--
100.404	32.9645					--	--
100.543	32.9976					--	--
100.682	33.0308					--	--
100.821	33.0639					--	--
100.96	33.097					--	--
101.099	33.1301					--	--
101.238	33.1632					--	--
101.377	33.1963					--	--
101.516	33.2294					--	--
101.655	33.2626					--	--
101.794	33.2957					--	--
101.933	33.3288					--	--
102.072	33.3619					--	--
102.211	33.395					--	--
102.35	33.4281					--	--
102.489	33.4612					--	--
102.628	33.4944					--	--
102.767	33.5275					--	--
102.906	33.5606					--	--
103.045	33.5937					--	--
103.184	33.6268					--	--
103.323	33.6599					--	--
103.463	33.693					--	--
103.602	33.7261					--	--
103.741	33.7593					--	--
103.88	33.7924					--	--
104.019	33.8255					--	--
104.158	33.8586					--	--
104.297	33.8917					--	--
104.436	33.9248					--	--
104.575	33.9579					--	--
104.714	33.9911					--	--
104.853	34.0242					--	--
104.992	34.0573					--	--
105.131	34.0904					--	--
105.27	34.1235					--	--
105.409	34.1566					--	--
105.548	34.1897					--	--
105.687	34.2229					--	--
105.826	34.256					--	--
105.965	34.2891					--	--
106.104	34.3222					--	--
106.243	34.3553					--	--
106.382	34.3884					--	--
106.521	34.4216					--	--
106.66	34.4547					--	--
106.8	34.4878					--	--
106.939	34.5209					--	--
107.078	34.554					--	--
107.217	34.5871					--	--
107.356	34.6202					--	--
107.495	34.6534					--	--
107.634	34.6865					--	--
107.773	34.7196					--	--
107.912	34.7527					--	--
108.051	34.7858					--	--
108.19	34.8189					--	--
108.329	34.852					--	--
108.468	34.8852					--	--
108.607	34.9183					--	--
108.746	34.9514					--	--
108.885	34.9845					--	--
109.024	35.0176					--	--
109.163	35.0507					--	--
109.302	35.0838					--	--
109.441	35.117					--	--
109.58	35.1501					--	--
109.719	35.1832					--	--
109.858	35.2163					--	--
109.997	35.2494					--	--
110.137	35.2825					--	--
110.276	35.3156					--	--
110.415	35.3487					--	--
110.554	35.3819					--	--
110.693	35.415					--	--
110.832	35.4481					--	--
110.971	35.4812					--	--
111.11	35.5143					--	--
111.249	35.5474					--	--
111.388	35.5805					--	--
111.527	35.6137					--	--
111.666	35.6468					--	--
111.805	35.6799					--	--
111.944	35.713					--	--
112.083	35.7461					--	--
112.222	35.7792					--	--
112.361	35.8123					--	--
112.5	35.8455					--	--
112.639	35.8786					--	--
112.778	35.9117					--	--
112.917	35.9448					--	--
113.056	35.9779					--	--
113.195	36.011					--	--
113.334	36.0441					--	--
113.473	36.0772					--	--
113.613	36.1104					--	--
113.752	36.1435					--	--
113.891	36.1766					--	--
114.03	36.2097					--	--
114.169	36.2428					--	--
114.308	36.2759					--	--
114.447	36.309					--	--
114.586	36.3422					--	--
114.725	36.3753					--	--
114.864	36.4084					--	--
115.003	36.4415					--	--
115.142	36.4746					--	--
115.281	36.5077					--	--
115.42	36.5408					--	--
115.559	36.574					--	--
115.698	36.6071					--	--
115.837	36.6402					--	--
115.976	36.6733					--	--
116.115	36.7064					--	--
116.254	36.7395					--	--
116.393	36.7726					--	--
116.532	36.8058					--	--
116.671	36.8389					--	--
116.81	36.872					--	--
116.95	36.9051					--	--
117.089	36.9382					--	--
117.228	36.9713					--	--
117.367	37.0044					--	--
117.506	37.0376					--	--
117.645	37.0707					--	--
117.784	37.1038					--	--
117.923	37.1369					--	--
118.062	37.17					--	--
118.201	37.2031					--	--
118.34	37.2362					--	--
118.479	37.2694					--	--
118.618	37.3025					--	--
118.757	37.3356					--	--
118.896	37.3687					--	--
119.035	37.4018					--	--
119.174	37.4349					--	--
119.313	37.468					--	--
119.452	37.5012					--	--
119.591	37.5343					--	--
119.73	37.5674					--	--
119.869	37.6005					--	--
120.008	37.6336					--	--
120.147	37.6667					--	--
120.287	37.6998					--	--
120.426	37.733					--	--
120.565	37.7661					--	--
120.704	37.7992					--	--
120.843	37.8323					--	--
120.982	37.8654					--	--
121.121	37.8985					--	--
121.26	37.9316					--	--
121.399	37.9648					--	--
121.538	37.9979					--	--
121.677	38.031					--	--
121.816	38.0641					--	--
121.955	38.0972					--	--
122.094	38.1303					--	--
122.233	38.1634					--	--
122.372	38.1966					--	--
122.511	38.2297					--	--
122.65	38.2628					--	--
122.789	38.2959					--	--
122.928	38.329					--	--
123.067	38.3621					--	--
123.206	38.3952					--	--
123.345	38.4284					--	--
123.484	38.4615					--	--
123.623	38.4946					--	--
123.763	38.5277					--	--
123.902	38.5608					--	--
124.041	38.5939					--	--
124.18	38.627					--	--
124.319	38.6602					--	--
124.458	38.6933					--	--
124.597	38.7264					--	--
124.736	38.7595					--	--
124.875	38.7926					--	--
125.014	38.8257					--	--
125.153	38.8588					--	--
125.292	38.892					--	--
125.431	38.9251					--	--
125.57	38.9582					--	--
125.709	38.9913					--	--
125.848	39.0244					--	--
125.987	39.0575					--	--
126.126	39.0906					--	--
126.265	39.1238					--	--
126.404	39.1569					--	--
126.543	39.19					--	--
126.682	39.2231					--	--
126.821	39.2562					--	--
126.96	39.2893					--	--
127.1	39.3224					--	--
127.239	39.3556					--	--
127.378	39.3887					--	--
127.517	39.4218					--	--
127.656	39.4549					--	--
127.795	39.488					--	--
127.934	39.5211					--	--
128.073	39.5542					--	--
128.212	39.5874					--	--
128.351	39.6205					--	--
128.49	39.6536					--	--
128.629	39.6867					--	--
128.768	39.7198					--	--
128.907	39.7529					--	--
129.046	39.786					--	--
129.185	39.8192					--	--
129.324	39.8523					--	--
129.463	39.8854					--	--
129.602	39.9185					--	--
129.741	39.9516					--	--
129.88	39.9847					--	--
130.019	40.0178					--	--
130.158	40.051					--	--
130.297	40.0841					--	--
130.436	40.1172					--	--
130.576	40.1503					--	--
130.715	40.1834					--	--
130.854	40.2165					--	--
130.993	40.2496					--	--
131.132	40.2827					--	--
131.271	40.3159					--	--
131.41	40.349					--	--
131.549	40.3821					--	--
131.688	40.4152					--	--
131.827	40.4483					--	--
131.966	40.4814					--	--
132.105	40.5145					--	--
132.244	40.5477					--	--
132.383	40.5808					--	--
132.522	40.6139					--	--
132.661	40.647					--	--
132.8	40.6801					--	--
132.939	40.7132					--	--
133.078	40.7463					--	--
133.217	40.7795					--	--
133.356	40.8126					--	--
133.495	40.8457					--	--
133.634	40.8788					--	--
133.773	40.9119					--	--
133.913	40.945					--	--
134.052	40.9781					--	--
134.191	41.0112					--	--
134.33	41.0444					--	--
134.469	41.0775					--	--
134.608	41.1106					--	--
134.747	41.1437					--	--
134.886	41.1768					--	--
135.025	41.2099					--	--
135.164	41.243					--	--
135.303	41.2762					--	--
135.442	41.3093					--	--
135.581	41.3424					--	--
135.72	41.3755					--	--
135.859	41.4086					--	--
135.998	41.4417					--	--
136.137	41.4749					--	--
136.276	41.508					--	--
136.415	41.5411					--	--
136.554	41.5742					--	--
136.693	41.6073					--	--
136.832	41.6404					--	--
136.971	41.6735					--	--
137.11	41.7067					--	--
137.249	41.7398					--	--
137.389	41.7729					--	--
137.528	41.806					--	--
137.667	41.8391					--	--
137.806	41.8722					--	--
137.945	41.9053					--	--
138.084	41.9385					--	--
138.223	41.9716					--	--
138.362	42.0047					--	--
138.501	42.0378					--	--
138.64	42.0709					--	--
138.779	42.104					--	--
138.918	42.1371					--	--
139.057	42.1703					--	--
139.196	42.2034					--	--
139.335	42.2365					--	--
139.474	42.2696					--	--
139.613	42.3027					--	--
139.752	42.3358					--	--
139.891	42.3689					--	--
140.03	42.4021					--	--
140.169	42.4352					--	--
140.308	42.4683					--	--
140.447	42.5014					--	--
140.586	42.5345					--	--
140.726	42.5676					--	--
140.865	42.6007					--	--
141.004	42.6338					--	--
141.143	42.667					--	--
141.282	42.7001					--	--
141.421	42.7332					--	--
141.56	42.7663					--	--
141.699	42.7994					--	--
141.838	42.8325					--	--
141.977	42.8656					--	--
142.116	42.8988					--	--
142.255	42.9319					--	--
142.394	42.965					--	--
142.533	42.9981					--	--
142.672	43.0312					--	--
142.811	43.0643					--	--
142.95	43.0974					--	--
143.089	43.1306					--	--
143.228	43.1637					--	--
143.367	43.1968					--	--
143.506	43.2299					--	--
143.645	43.263					--	--
143.784	43.2961					--	--
143.923	43.3292					--	--
144.062	43.3623					--	--
144.202	43.3955					--	--
144.341	43.4286					--	--
144.48	43.4617					--	--
144.619	43.4948					--	--
144.758	43.5279					--	--
144.897	43.561					--	--
145.036	43.5941					--	--
145.175	43.6273					--	--
145.314	43.6604					--	--
145.453	43.6935					--	--
145.592	43.7266					--	--
145.731	43.7597					--	--
145.87	43.7928					--	--
146.009	43.8259					--	--
146.148	43.8591					--	--
146.287	43.8922					--	--
146.426	43.9253					--	--
146.565	43.9584					--	--
146.704	43.9915					--	--
146.843	44.0246					--	--
146.982	44.0577					--	--
147.121	44.0909					--	--
147.26	44.124					--	--
147.399	44.1571					--	--
147.539	44.1902					--	--
147.678	44.2233					--	--
147.817	44.2564					--	--
147.956	44.2895					--	--
148.095	44.3227					--	--
148.234	44.3558					--	--
148.373	44.3889					--	--
148.512	44.422					--	--
148.651	44.4551					--	--
148.79	44.4882					--	--
148.929	44.5213					--	--
149.068	44.5545					--	--
149.207	44.5876					--	--
149.346	44.6207					--	--
149.485	44.6538					--	--
149.624	44.6869					--	--
149.763	44.72					--	--
149.902	44.7531					--	--
150.041	44.7863					--	--
150.18	44.8194					--	--
150.319	44.8525					--	--
150.458	44.8856					--	--
150.597	44.9187					--	--
150.736	44.9518					--	--
150.876	44.9849					--	--
151.015	45.0181					--	--
151.154	45.0512					--	--
151.293	45.0843					--	--
151.432	45.1174					--	--
151.571	45.1505					--	--
151.71	45.1836					--	--
151.849	45.2167					--	--
151.988	45.2499					--	--
152.127	45.283					--	--
152.266	45.3161					--	--
152.405	45.3492					--	--
152.544	45.3823					--	--
152.683	45.4154					--	--
152.822	45.4485					--	--
152.961	45.4817					--	--
153.1	45.5148					--	--
153.239	45.5479					--	--
153.378	45.581					--	--
153.517	45.6141					--	--
153.656	45.6472					--	--
153.795	45.6803					--	--
153.934	45.7135					--	--
154.073	45.7466					--	--
154.212	45.7797					--	--
154.352	45.8128					--	--
154.491	45.8459					--	--
154.63	45.879					--	--
154.769	45.9121					--	--
154.908	45.9453					--	--
155.047	45.9784					--	--
155.186	46.0115					--	--
155.325	46.0446					--	--
155.464	46.0777					--	--
155.603	46.1108					--	--
155.742	46.1439					--	--
155.881	46.1771					--	--
156.02	46.2102					--	--
156.159	46.2433					--	--
156.298	46.2764					--	--
156.437	46.3095					--	--
156.576	46.3426					--	--
156.715	46.3757					--	--
156.854	46.4089					--	--
156.993	46.442					--	--
157.132	46.4751					--	--
157.271	46.5082					--	--
157.41	46.5413					--	--
157.549	46.5744					--	--
157.689	46.6075					--	--
157.828	46.6407					--	--
157.967	46.6738					--	--
158.106	46.7069					--	--
158.245	46.74					--	--
158.384	46.7731					--	--
158.523	46.8062					--	--
158.662	46.8393					--	--
158.801	46.8725					--	--
158.94	46.9056					--	--
159.079	46.9387					--	--
159.218	46.9718					--	--
159.357	47.0049					--	--
159.496	47.038					--	--
159.635	47.0711					--	--
159.774	47.1043					--	--
159.913	47.1374					--	--
160.052	47.1705					--	--
160.191	47.2036					--	--
160.33	47.2367					--	--
160.469	47.2698					--	--
160.608	47.3029					--	--
160.747	47.336					--	--
160.886	47.3692					--	--
161.025	47.4023					--	--
161.165	47.4354					--	--
161.304	47.4685					--	--
161.443	47.5016					--	--
161.582	47.5347					--	--
161.721	47.5678					--	--
161.86	47.601					--	--
161.999	47.6341					--	--
162.138	47.6672					--	--
162.277	47.7003					--	--
162.416	47.7334					--	--
162.555	47.7665					--	--
162.694	47.7996					--	--
162.833	47.8328					--	--
162.972	47.8659					--	--
163.111	47.899					--	--
163.25	47.9321					--	--
163.389	47.9652					--	--
163.528	47.9983					--	--
163.667	48.0314					--	--
163.806	48.0645					--	--
163.945	48.0977					--	--
164.084	48.1308					--	--
164.223	48.1639					--	--
164.362	48.197					--	--
164.502	48.2301					--	--
164.641	48.2632					--	--
164.78	48.2963					--	--
164.919	48.3295					--	--
165.058	48.3626					--	--
165.197	48.3957					--	--
165.336	48.4288					--	--
165.475	48.4619					--	--
165.614	48.495					--	--
165.753	48.5281					--	--
165.892	48.5613					--	--
166.031	48.5944					--	--
166.17	48.6275					--	--
166.309	48.6606					--	--
166.448	48.6937					--	--
166.587	48.7268					--	--
166.726	48.76					--	--
166.865	48.7931					--	--
167.004	48.8262					--	--
167.143	48.8593					--	--
167.282	48.8924					--	--
167.421	48.9255					--	--
167.56	48.9586					--	--
167.699	48.9918					--	--
167.839	49.0249					--	--
167.978	49.058					--	--
168.117	49.0911					--	--
168.256	49.1242					--	--
168.395	49.1573					--	--
168.534	49.1904					--	--
168.673	49.2236					--	--
168.812	49.2567					--	--
168.951	49.2898					--	--
169.09	49.3229					--	--
169.229	49.356					--	--
169.368	49.3891					--	--
169.507	49.4222					--	--
169.646	49.4554					--	--
169.785	49.4885					--	--
169.924	49.5216					--	--
170.063	49.5547					--	--
170.202	49.5878					--	--
170.341	49.6209					--	--
170.48	49.654					--	--
170.619	49.6871					--	--
170.758	49.7203					--	--
170.897	49.7534					--	--
171.036	49.7865					--	--
171.175	49.8196					--	--
171.315	49.8527					--	--
171.454	49.8858					--	--
171.593	49.9189					--	--
171.732	49.9521					--	--
171.871	49.9852					--	--
172.01	50.0183					--	--
172.149	50.0514					--	--
172.288	50.0845					--	--
172.427	50.1176					--	--
172.566	50.1507					--	--
172.705	50.1839					--	--
172.844	50.217					--	--
172.983	50.2501					--	--
173.122	50.2832					--	--
173.261	50.3163					--	--
173.4	50.3494					--	--
173.539	50.3825					--	--
173.678	50.4156					--	--
173.817	50.4488					--	--
173.956	50.4819					--	--
174.095	50.515					--	--
174.234	50.5481					--	--
174.373	50.5812					--	--
174.512	50.6143					--	--
174.652	50.6474					--	--
174.791	50.6806					--	--
174.93	50.7137					--	--
175.069	50.7468					--	--
175.208	50.7799					--	--
175.347	50.813					--	--
175.486	50.8461					--	--
175.625	50.8792					--	--
175.764	50.9124					--	--
175.903	50.9455					--	--
176.042	50.9786					--	--
176.181	51.0117					--	--
176.32	51.0448					--	--
176.459	51.0779					--	--
176.598	51.111					--	--
176.737	51.1442					--	--
176.876	51.1773					--	--
177.015	51.2104					--	--
177.154	51.2435					--	--
177.293	51.2766					--	--
177.432	51.3097					--	--
177.571	51.3428					--	--
177.71	51.376					--	--
177.849	51.4091					--	--
177.988	51.4422					--	--
178.128	51.4753					--	--
178.267	51.5084					--	--
178.406	51.5415					--	--
178.545	51.5746					--	--
178.684	51.6078					--	--
178.823	51.6409					--	--
178.962	51.674					--	--
179.101	51.7071					--	--
179.24	51.7402					--	--
179.379	51.7733					--	--
179.518	51.8064					--	--
179.657	51.8396					--	--
179.796	51.8727					--	--
179.935	51.9058					--	--
180.074	51.9389					--	--
180.213	51.972					--	--
180.352	52.0051					--	--
180.491	52.0382					--	--
180.63	52.0714					--	--
180.769	52.1045					--	--
180.908	52.1376					--	--
181.047	52.1707					--	--
181.186	52.2038					--	--
181.325	52.2369					--	--
181.465	52.27					--	--
181.604	52.3032					--	--
181.743	52.3363					--	--
181.882	52.3694					--	--
182.021	52.4025					--	--
182.16	52.4356					--	--
182.299	52.4687					--	--
182.438	52.5018					--	--
182.577	52.535					--	--
182.716	52.5681					--	--
182.855	52.6012					--	--
182.994	52.6343					--	--
183.133	52.6674					--	--
183.272	52.7005					--	--
183.411	52.7336					--	--
183.55	52.7668					--	--
183.689	52.7999					--	--
183.828	52.833					--	--
183.967	52.8661					--	--
184.106	52.8992					--	--
184.245	52.9323					--	--
184.384	52.9654					--	--
184.523	52.9986					--	--
184.662	53.0317					--	--
184.802	53.0648					--	--
184.941	53.0979					--	--
185.08	53.131					--	--
185.219	53.1641					--	--
185.358	53.1972					--	--
185.497	53.2304					--	--
185.636	53.2635					--	--
185.775	53.2966					--	--
185.914	53.3297					--	--
186.053	53.3628					--	--
186.192	53.3959					--	--
186.331	53.429					--	--
186.47	53.4622					--	--
186.609	53.4953					--	--
186.748	53.5284					--	--
186.887	53.5615					--	--
187.026	53.5946					--	--
187.165	53.6277					--	--
187.304	53.6608					--	--
187.443	53.694					--	--
187.582	53.7271					--	--
187.721	53.7602					--	--
187.86	53.7933					--	--
187.999	53.8264					--	--
188.138	53.8595					--	--
188.278	53.8926					--	--
188.417	53.9258					--	--
188.556	53.9589					--	--
188.695	53.992					--	--
188.834	54.0251					--	--
188.973	54.0582					--	--
189.112	54.0913					--	--
189.251	54.1244					--	--
189.39	54.1576					--	--
189.529	54.1907					--	--
189.668	54.2238					--	--
189.807	54.2569					--	--
189.946	54.29					--	--
190.085	54.3231					--	--
190.224	54.3562					--	--
190.363	54.3893					--	--
190.502	54.4225					--	--
190.641	54.4556					--	--
190.78	54.4887					--	--
190.919	54.5218					--	--
191.058	54.5549					--	--
191.197	54.588					--	--
191.336	54.6211					--	--
191.475	54.6543					--	--
191.614	54.6874					--	--
191.754	54.7205					--	--
191.893	54.7536					--	--
192.032	54.7867					--	--
192.171	54.8198					--	--
192.31	54.8529					--	--
192.449	54.8861					--	--
192.588	54.9192					--	--
192.727	54.9523					--	--
192.866	54.9854					--	--
193.005	55.0185					--	--
193.144	55.0516					--	--
193.283	55.0847					--	--
193.422	55.1178					--	--
193.561	55.151					--	--
193.7	55.1841					--	--
193.839	55.2172					--	--
193.978	55.2503					--	--
194.117	55.2834					--	--
194.256	55.3165					--	--
194.395	55.3496					--	--
194.534	55.3828					--	--
194.673	55.4159					--	--
194.812	55.449					--	--
194.951	55.4821					--	--
195.091	55.5152					--	--
195.23	55.5483					--	--
195.369	55.5814					--	--
195.508	55.6146					--	--
195.647	55.6477					--	--
195.786	55.6808					--	--
195.925	55.7139					--	--
196.064	55.747					--	--
196.203	55.7801					--	--
196.342	55.8132					--	--
196.481	55.8464					--	--
196.62	55.8795					--	--
196.759	55.9126					--	--
196.898	55.9457					--	--
197.037	55.9788					--	--
197.176	56.0119					--	--
197.315	56.0451					--	--
197.454	56.0782					--	--
197.593	56.1113					--	--
197.732	56.1444					--	--
197.871	56.1775					--	--
198.01	56.2106					--	--
198.149	56.2437					--	--
198.288	56.2769					--	--
198.428	56.31					--	--
198.567	56.3431					--	--
198.706	56.3762					--	--
198.845	56.4093					--	--
198.984	56.4424					--	--
199.123	56.4755					--	--
199.262	56.5087					--	--
199.401	56.5418					--	--
199.54	56.5749					--	--
199.679	56.608					--	--
199.818	56.6411					--	--
199.957	56.6742					--	--
200.096	56.7073					--	--
200.235	56.7404					--	--
200.374	56.7736					--	--
200.513	56.8067					--	--
200.652	56.8398					--	--
200.791	56.8729					--	--
200.93	56.906					--	--
201.069	56.9391					--	--
201.208	56.9722					--	--
201.347	57.0054					--	--
201.486	57.0385					--	--
201.625	57.0716					--	--
201.764	57.1047					--	--
201.904	57.1378					--	--
202.043	57.1709					--	--
202.182	57.204					--	--
202.321	57.2372					--	--
202.46	57.2703					--	--
202.599	57.3034					--	--
202.738	57.3365					--	--
202.877	57.3696					--	--
203.016	57.4027					--	--
203.155	57.4358					--	--
203.294	57.4689					--	--
203.433	57.5021					--	--
203.572	57.5352					--	--
203.711	57.5683					--	--
203.85	57.6014					--	--
203.989	57.6345					--	--
204.128	57.6676					--	--
204.267	57.7007					--	--
204.406	57.7339					--	--
204.545	57.767					--	--
204.684	57.8001					--	--
204.823	57.8332					--	--
204.962	57.8663					--	--
205.101	57.8994					--	--
205.241	57.9325					--	--
205.38	57.9657					--	--
205.519	57.9988					--	--
205.658	58.0319					--	--
205.797	58.065					--	--
205.936	58.0981					--	--
206.075	58.1312					--	--
206.214	58.1643					--	--
206.353	58.1975					--	--
206.492	58.2306					--	--
206.631	58.2637					--	--
206.77	58.2968					--	--
206.909	58.3299					--	--
207.048	58.363					--	--
207.187	58.3961					--	--
207.326	58.4293					--	--
207.465	58.4624					--	--
207.604	58.4955					--	--
207.743	58.5286					--	--
207.882	58.5617					--	--
208.021	58.5948					--	--
208.16	58.6279					--	--
208.299	58.6611					--	--
208.438	58.6942					--	--
208.577	58.7273					--	--
208.717	58.7604					--	--
208.856	58.7935					--	--
208.995	58.8266					--	--
209.134	58.8597					--	--
209.273	58.8929					--	--
209.412	58.926					--	--
209.551	58.9591					--	--
209.69	58.9922					--	--
209.829	59.0253					--	--
209.968	59.0584					--	--
210.107	59.0915					--	--
210.246	59.1247					--	--
210.385	59.1578					--	--
210.524	59.1909					--	--
210.663	59.224					--	--
210.802	59.2571					--	--
210.941	59.2902					--	--
211.08	59.3233					--	--
211.219	59.3565					--	--
211.358	59.3896					--	--
211.497	59.4227					--	--
211.636	59.4558					--	--
211.775	59.4889					--	--
211.914	59.522					--	--
212.054	59.5551					--	--
212.193	59.5883					--	--
212.332	59.6214					--	--
212.471	59.6545					--	--
212.61	59.6876					--	--
212.749	59.7207					--	--
212.888	59.7538					--	--
213.027	59.7869					--	--
213.166	59.8201					--	--
213.305	59.8532					--	--
213.444	59.8863					--	--
213.583	59.9194					--	--
213.722	59.9525					--	--
213.861	59.9856					--	--
214	60.0187					--	--
214.139	60.0519					--	--
214.278	60.085					--	--
214.417	60.1181					--	--
214.556	60.1512					--	--
214.695	60.1843					--	--
214.834	60.2174					--	--
214.973	60.2505					--	--
215.112	60.2837					--	--
215.251	60.3168					--	--
215.391	60.3499					--	--
215.53	60.383					--	--
215.669	60.4161					--	--
215.808	60.4492					--	--
215.947	60.4823					--	--
216.086	60.5155					--	--
216.225	60.5486					--	--
216.364	60.5817					--	--
216.503	60.6148					--	--
216.642	60.6479					--	--
216.781	60.681					--	--
216.92	60.7141					--	--
217.059	60.7473					--	--
217.198	60.7804					--	--
217.337	60.8135					--	--
217.476	60.8466					--	--
217.615	60.8797					--	--
217.754	60.9128					--	--
217.893	60.9459					--	--
218.032	60.9791					--	--
218.171	61.0122					--	--
218.31	61.0453					--	--
218.449	61.0784					--	--
218.588	61.1115					--	--
218.727	61.1446					--	--
218.867	61.1777					--	--
219.006	61.2109					--	--
219.145	61.244					--	--
219.284	61.2771					--	--
219.423	61.3102					--	--
219.562	61.3433					--	--
219.701	61.3764					--	--
219.84	61.4095					--	--
219.979	61.4427					--	--
220.118	61.4758					--	--
220.257	61.5089					--	--
220.396	61.542					--	--
220.535	61.5751					--	--
220.674	61.6082					--	--
220.813	61.6413					--	--
220.952	61.6744					--	--
221.091	61.7076					--	--
221.23	61.7407					--	--
221.369	61.7738					--	--
221.508	61.8069					--	--
221.647	61.84					--	--
221.786	61.8731					--	--
221.925	61.9062					--	--
222.064	61.9394					--	--
222.204	61.9725					--	--
222.343	62.0056					--	--
222.482	62.0387					--	--
222.621	62.0718					--	--
222.76	62.1049					--	--
222.899	62.138					--	--
223.038	62.1712					--	--
223.177	62.2043					--	--
223.316	62.2374					--	--
223.455	62.2705					--	--
223.594	62.3036					--	--
223.733	62.3367					--	--
223.872	62.3698					--	--
224.011	62.4029					--	--
224.15	62.4361					--	--
224.289	62.4692					--	--
224.428	62.5023					--	--
224.567	62.5354					--	--
224.706	62.5685					--	--
224.845	62.6016					--	--
224.984	62.6347					--	--
225.123	62.6679					--	--
225.262	62.701					--	--
225.401	62.7341					--	--
225.54	62.7672					--	--
225.68	62.8003					--	--
225.819	62.8334					--	--
225.958	62.8665					--	--
226.097	62.8997					--	--
226.236	62.9328					--	--
226.375	62.9659					--	--
226.514	62.999					--	--
226.653	63.0321					--	--
226.792	63.0652					--	--
226.931	63.0984					--	--
227.07	63.1315					--	--
227.209	63.1646					--	--
227.348	63.1977					--	--
227.487	63.2308					--	--
227.626	63.2639					--	--
227.765	63.297					--	--
227.904	63.3302					--	--
228.043	63.3633					--	--
228.182	63.3964					--	--
228.321	63.4295					--	--
228.46	63.4626					--	--
228.599	63.4957					--	--
228.738	63.5288					--	--
228.877	63.562					--	--
229.017	63.5951					--	--
229.156	63.6282					--	--
229.295	63.6613					--	--
229.434	63.6944					--	--
229.573	63.7275					--	--
229.712	63.7606					--	--
229.851	63.7938					--	--
229.99	63.8269					--	--
230.129	63.86					--	--
230.268	63.8931					--	--
230.407	63.9262					--	--
230.546	63.9619					--	--
230.685	63.9988					--	--
230.824	64.0358					--	--
230.963	64.0727					--	--
231.102	64.1096					--	--
231.241	64.1466					--	--
231.38	64.1835					--	--
231.519	64.2204					--	--
231.658	64.2574					--	--
231.797	64.2943					--	--
231.936	64.3312					--	--
232.075	64.3682					--	--
232.214	64.4051					--	--
232.353	64.4421					--	--
232.493	64.479					--	--
232.632	64.5159					--	--
232.771	64.5529					--	--
232.91	64.5898					--	--
233.049	64.6267					--	--
233.188	64.6637					--	--
233.327	64.7006					--	--
233.466	64.7375					--	--
233.605	64.7745					--	--
233.744	64.8114					--	--
233.883	64.8484					--	--
234.022	64.8853					--	--
234.161	64.9222					--	--
234.3	64.9592					--	--
234.439	64.9961					--	--
234.578	65.033					--	--
234.717	65.07					--	--
234.856	65.1069					--	--
234.995	65.1438					--	--
235.134	65.1808					--	--
235.273	65.2177					--	--
235.412	65.2546					--	--
235.551	65.2916					--	--
235.69	65.3285					--	--
235.83	65.3655					--	--
235.969	65.4024					--	--
236.108	65.4393					--	--
236.247	65.4763					--	--
236.386	65.5132					--	--
236.525	65.5501					--	--
236.664	65.5871					--	--
236.803	65.624					--	--
236.942	65.6609					--	--
237.081	65.6979					--	--
237.22	65.7348					--	--
237.359	65.7717					--	--
237.498	65.8087					--	--
237.637	65.8456					--	--
237.776	65.8826					--	--
237.915	65.9195					--	--
238.054	65.9564					--	--
238.193	65.9934					--	--
238.332	66.0303					--	--
238.471	66.0672					--	--
238.61	66.1042					--	--
238.749	66.1411					--	--
238.888	66.178					--	--
239.027	66.215					--	--
239.167	66.2519					--	--
239.306	66.2889					--	--
239.445	66.3258					--	--
239.584	66.3627					--	--
239.723	66.3997					--	--
239.862	66.4366					--	--
240.001	66.4735					--	--
240.14	66.5105					--	--
240.279	66.5474					--	--
240.418	66.5843					--	--
240.557	66.6213					--	--
240.696	66.6582					--	--
240.835	66.6951					--	--
240.974	66.7321					--	--
241.113	66.769					--	--
241.252	66.806					--	--
241.391	66.8429					--	--
241.53	66.8798					--	--
241.669	66.9168					--	--
241.808	66.9537					--	--
241.947	66.9906					--	--
242.086	67.0276					--	--
242.225	67.0645					--	--
242.364	67.1014					--	--
242.503	67.1384					--	--
242.643	67.1753					--	--
242.782	67.2122					--	--
242.921	67.2492					--	--
243.06	67.2861					--	--
243.199	67.3231					--	--
243.338	67.36					--	--
243.477	67.3969					--	--
243.616	67.4339					--	--
243.755	67.4708					--	--
243.894	67.5077					--	--
244.033	67.5447					--	--
244.172	67.5816					--	--
244.311	67.6185					--	--
244.45	67.6555					--	--
244.589	67.6924					--	--
244.728	67.7294					--	--
244.867	67.7663					--	--
245.006	67.8032					--	--
245.145	67.8402					--	--
245.284	67.8771					--	--
245.423	67.914					--	--
245.562	67.951					--	--
245.701	67.9879					--	--
245.84	68.0248					--	--
245.98	68.0618					--	--
246.119	68.0987					--	--
246.258	68.1356					--	--
246.397	68.1726					--	--
246.536	68.2095					--	--
246.675	68.2465					--	--
246.814	68.2834					--	--
246.953	68.3203					--	--
247.092	68.3573					--	--
247.231	68.3942					--	--
247.37	68.4311					--	--
247.509	68.4681					--	--
247.648	68.505					--	--
247.787	68.5419					--	--
247.926	68.5789					--	--
248.065	68.6158					--	--
248.204	68.6527					--	--
248.343	68.6897					--	--
248.482	68.7266					--	--
248.621	68.7636					--	--
248.76	68.8005					--	--
248.899	68.8374					--	--
249.038	68.8744					--	--
249.177	68.9113					--	--
249.316	68.9482					--	--
249.456	68.9852					--	--
249.595	69.0221					--	--
249.734	69.059					--	--
249.873	69.096					--	--
250.012	69.1329					--	--
250.151	69.1699					--	--
250.29	69.2068					--	--
250.429	69.2437					--	--
250.568	69.2807					--	--
250.707	69.3176					--	--
250.846	69.3545					--	--
250.985	69.3915					--	--
251.124	69.4284					--	--
251.263	69.4653					--	--
251.402	69.5023					--	--
251.541	69.5392					--	--
251.68	69.5761					--	--
251.819	69.6131					--	--
251.958	69.65					--	--
252.097	69.687					--	--
252.236	69.7239					--	--
252.375	69.7608					--	--
252.514	69.7978					--	--
252.653	69.8347					--	--
252.793	69.8716					--	--
252.932	69.9086					--	--
253.071	69.9455					--	--
253.21	69.9825					--	--
253.349	70.0194					--	--
253.488	70.0563					--	--
253.627	70.0932					--	--
253.766	70.1302					--	--
253.905	70.1671					--	--
254.044	70.2041					--	--
254.183	70.241					--	--
254.322	70.2779					--	--
254.461	70.3149					--	--
254.6	70.3518					--	--
254.739	70.3887					--	--
254.878	70.4257					--	--
255.017	70.4626					--	--
255.156	70.4995					--	--
255.295	70.5365					--	--
255.434	70.5734					--	--
255.573	70.6104					--	--
255.712	70.6473					--	--
255.851	70.6842					--	--
255.99	70.7212					--	--
256.13	70.7581					--	--
256.269	70.795					--	--
256.408	70.832					--	--
256.547	70.8689					--	--
256.686	70.9058					--	--
256.825	70.9428					--	--
256.964	70.9797					--	--
257.103	71.0166					--	--
257.242	71.0536					--	--
257.381	71.0905					--	--
257.52	71.1275					--	--
257.659	71.1644					--	--
257.798	71.2013					--	--
257.937	71.2383					--	--
258.076	71.2752					--	--
258.215	71.3121					--	--
258.354	71.3491
258.493	71.386
258.632	71.423
258.771	71.4599
258.91	71.4968
259.049	71.5338
259.188	71.5707
259.327	71.6076
259.466	71.6446
259.606	71.6815
259.745	71.7184
259.884	71.7554
260.023	71.7923
260.162	71.8292
260.301	71.8662
260.44	71.9031
260.579	71.94
260.718	71.977
260.857	72.0139
260.996	72.0509
261.135	72.0878
261.274	72.1247
261.413	72.1617
261.552	72.1986
261.691	72.2355
261.83	72.2725
261.969	72.3094
262.108	72.3464
262.247	72.3833
262.386	72.4202
262.525	72.4571
262.664	72.4941
262.803	72.531
262.943	72.568
263.082	72.6049
263.221	72.6418
263.36	72.6788
263.499	72.7157
263.638	72.7526
263.777	72.7896
263.916	72.8265
264.055	72.8635
264.194	72.9004
264.333	72.9373
264.472	72.9743
264.611	73.0112
264.75	73.0481
264.889	73.0851
265.028	73.122
265.167	73.1589
265.306	73.1959
265.445	73.2328
265.584	73.2697
265.723	73.3067
265.862	73.3436
266.001	73.3805
266.14	73.4175
266.279	73.4544
266.419	73.4914
266.558	73.5283
266.697	73.5652
266.836	73.6022
266.975	73.6391
267.114	73.676
267.253	73.713
267.392	73.7499
267.531	73.7869
267.67	73.8238
267.809	73.8607
267.948	73.8976
268.087	73.9346
268.226	73.9715
268.365	6.76804
268.504	-15.5169
268.643	-15.5256
268.782	-15.5343
268.921	-15.543
269.06	-15.5516
269.199	-15.5603
269.338	-15.569
269.477	-15.5776
269.616	-15.5863
269.756	-15.595
269.895	-15.6036
270.034	-15.6123
270.173	-15.621
270.312	-15.6296
270.451	-15.6383
270.59	-15.647
270.729	-15.6557
270.868	-15.6643
271.007	-15.673
271.146	-15.6817
271.285	-15.6903
271.424	-15.699
271.563	-15.7077
271.702	-15.7163
271.841	-15.725
271.98	-15.7337
272.119	-15.7424
272.258	-15.751
272.397	-15.7597
272.536	-15.7684
272.675	-15.777
272.814	-15.7857
272.953	-15.7944
273.092	-15.803
273.232	-15.8117
273.371	-15.8204
273.51	-15.829
273.649	-15.8377
273.788	-15.8464
273.927	-15.8551
274.066	-15.8637
274.205	-15.8724
274.344	-15.8811
274.483	-15.8897
274.622	-15.8984
274.761	-15.9071
274.9	-15.9157
275.039	-15.9244
275.178	-15.9331
275.317	-15.9417
275.456	-15.9504
275.595	-15.9591
275.734	-15.9678
275.873	-15.9764
276.012	-15.9851
276.151	-15.9938
276.29	-16.0024
276.429	-16.0111
276.569	-16.0198
276.708	-16.0284
276.847	-16.0371
276.986	-16.0458
277.125	-16.0544
277.264	-16.0631
	--

## Sheet: Fig.4
Fig.4b	399.199	0	-10			Fig.4c	CPA/PCA	CPAM/PCA	CPAMC/PCA			Fig.4g	Plate	CPAMC	PCA
	400.163	48.1385	29.1205				6.15205e-05	0.000131105	0.000266358				2262	2467	72
	401.128	48.5234	29.3828				5.34e-05	0.000191	0.000468				2526	2600	103
	402.092	48.8104	29.6529				9.41e-05	9.99e-05	0.000375				2140	2429	60
	403.056	48.7636	29.679										2782	2890	104
	404.02	48.5685	29.5876										2028	2117	67
	404.985	48.49	29.5684
	405.949	48.5239	29.5456
	406.913	48.5479	29.4162
	407.877	48.5885	29.3329
	408.842	48.6772	29.4268
	409.806	48.666	29.5391
	410.77	48.461	29.4854
	411.734	48.2527	29.3807
	412.699	48.2312	29.3865
	413.663	48.3077	29.4013
	414.627	48.2885	29.263
	415.591	48.1701	29.0453
	416.556	48.0453	28.8923
	417.52	47.8895	28.7731
	418.484	47.6498	28.5815
	419.448	47.5101	28.4434
	420.413	47.5782	28.46
	421.377	47.6314	28.4295
	422.341	47.5083	28.234
	423.305	47.2772	27.9967
	424.27	47.0669	27.8495
	425.234	46.8975	27.7295
	426.198	46.7391	27.5317
	427.162	46.6234	27.3139
	428.127	46.5639	27.1637
	429.091	46.4716	27.0342
	430.055	46.2641	26.8435
	431.019	46.0051	26.6308
	431.984	45.8174	26.4708
	432.948	45.7205	26.3293
	433.912	45.647	26.1452
	434.876	45.5611	25.9724
	435.841	45.469	25.9007
	436.805	45.3667	25.8961
	437.769	45.2604	25.8546
	438.733	45.189	25.7747
	439.698	45.1591	25.7268
	440.662	45.1087	25.7232
	441.626	44.9866	25.7222
	442.59	44.8445	25.7178
	443.555	44.7695	25.7288
	444.519	44.7606	25.7208
	445.483	44.7628	25.6562
	446.447	44.7634	25.5797
	447.412	44.7728	25.5579
	448.376	44.7646	25.5803
	449.34	44.7135	25.5932
	450.304	44.6514	25.5909
	451.269	44.6206	25.5913
	452.233	44.6088	25.5695
	453.197	44.5793	25.5015
	454.161	44.5376	25.4307
	455.126	44.5013	25.3984
	456.09	44.4456	25.3701
	457.054	44.3505	25.297
	458.018	44.278	25.2226
	458.983	44.2904	25.2174
	459.947	44.3291	25.2414
	460.911	44.3011	25.2198
	461.875	44.1981	25.156
	462.84	44.0773	25.0954
	463.804	43.979	25.0424
	464.768	43.8993	24.9706
	465.732	43.8283	24.8852
	466.697	43.7553	24.8041
	467.661	43.6517	24.7117
	468.625	43.5044	24.5946
	469.589	43.3534	24.4875
	470.554	43.2508	24.4233
	471.518	43.2027	24.3758
	472.482	43.1719	24.2993
	473.446	43.1296	24.2055
	474.411	43.0734	24.1255
	475.375	42.9957	24.0393
	476.339	42.8942	23.9222
	477.303	42.8018	23.8031
	478.268	42.7581	23.7213
	479.232	42.7509	23.6583
	480.196	42.7241	23.5695
	481.16	42.6453	23.4555
	482.125	42.5309	23.3453
	483.089	42.4126	23.2358
	484.053	42.3129	23.1059
	485.017	42.2474	22.9693
	485.982	42.2141	22.8515
	486.946	42.1801	22.7366
	487.91	42.1064	22.5952
	488.874	41.9907	22.4397
	489.839	41.8654	22.3042
	490.803	41.7584	22.1861
	491.767	41.6729	22.0532
	492.731	41.5996	21.9003
	493.696	41.5266	21.7513
	494.66	41.437	21.6131
	495.624	41.3212	21.4715
	496.588	41.1977	21.327
	497.553	41.0981	21.1901
	498.517	41.0273	21.0483
	499.481	40.9528	20.8755
	500.445	40.8409	20.6739
	501.41	40.6889	20.477
	502.374	40.5252	20.3089
	503.338	40.3864	20.1591
	504.302	40.289	20.0111
	505.267	40.2202	19.8651
	506.231	40.1428	19.7222
	507.195	40.0168	19.5758
	508.159	39.8388	19.4269
	509.124	39.6428	19.2856
	510.088	39.4549	19.1482
	511.052	39.2685	18.9929
	512.016	39.0624	18.8088
	512.981	38.8263	18.6099
	513.945	38.5599	18.4108
	514.909	38.26	18.2062
	515.873	37.9285	17.9865
	516.838	37.5885	17.7625
	517.802	37.2752	17.5585
	518.766	37.0019	17.3875
	519.73	36.7575	17.2495
	520.695	36.5429	17.1486
	521.659	36.3762	17.0855
	522.623	36.2599	17.042
	523.587	36.175	16.9991
	524.552	36.1162	16.9643
	525.516	36.1035	16.9617
	526.48	36.1439	16.9956
	527.444	36.2144	17.0492
	528.409	36.2954	17.1143
	529.373	36.3846	17.1921
	530.337	36.4779	17.2762
	531.301	36.5734	17.3612
	532.266	36.6883	17.4585
	533.23	36.8374	17.5772
	534.194	36.9996	17.7022
	535.158	37.1394	17.8144
	536.123	37.2572	17.92
	537.087	37.3823	18.0354
	538.051	37.5233	18.1574
	539.015	37.6627	18.2736
	539.98	37.793	18.3859
	540.944	37.9228	18.5013
	541.908	38.052	18.6169
	542.872	38.1765	18.7329
	543.837	38.3085	18.8618
	544.801	38.4621	19.006
	545.765	38.6225	19.1446
	546.729	38.7605	19.2639
	547.693	38.8717	19.3785
	548.658	38.9721	19.502
	549.622	39.0676	19.6226
	550.586	39.1544	19.7267
	551.551	39.2367	19.8212
	552.515	39.3182	19.9117
	553.479	39.3873	19.9895
	554.443	39.4355	20.0549
	555.408	39.4772	20.1268
	556.372	39.5307	20.2106
	557.336	39.5915	20.2845
	558.3	39.6467	20.3351
	559.264	39.6987	20.3811
	560.229	39.7548	20.4436
	561.193	39.8091	20.5187
	562.157	39.8563	20.5959
	563.121	39.9067	20.6781
	564.086	39.9657	20.7634
	565.05	40.0144	20.8348
	566.014	40.0337	20.8851
	566.979	40.0312	20.9286
	567.943	40.0247	20.9734
	568.907	40.016	21.0062
	569.871	39.9987	21.018
	570.836	39.9766	21.0193
	571.8	39.9515	21.0157
	572.764	39.909	20.9953
	573.728	39.8386	20.9543
	574.692	39.7532	20.909
	575.657	39.6711	20.8708
	576.621	39.5888	20.8292
	577.585	39.4885	20.7731
	578.549	39.3653	20.7077
	579.514	39.2251	20.6388
	580.478	39.0716	20.5634
	581.442	38.9119	20.485
	582.407	38.7619	20.4167
	583.371	38.6277	20.3595
	584.335	38.4925	20.2962
	585.299	38.3372	20.2184
	586.264	38.1675	20.1393
	587.228	38.0018	20.07
	588.192	37.8417	20.0026
	589.156	37.6749	19.9273
	590.12	37.498	19.8456
	591.085	37.315	19.7584
	592.049	37.1199	19.6583
	593.013	36.9043	19.546
	593.977	36.6784	19.4351
	594.942	36.4621	19.3295
	595.906	36.2596	19.2157
	596.87	36.0605	19.0857
	597.835	35.86	18.9491
	598.799	35.6583	18.8138
	599.763	35.4466	18.6739
	600.727	35.2188	18.5268
	601.692	34.9944	18.3844
	602.656	34.8002	18.2524
	603.62	34.6344	18.1199
	604.584	34.4713	17.9807
	605.548	34.2991	17.849
	606.513	34.129	17.7399
	607.477	33.9744	17.6531
	608.441	33.849	17.5887
	609.405	33.777	17.5614
	610.37	33.7712	17.5821
	611.334	33.807	17.6455
	612.298	33.8488	17.7495
	613.263	33.8991	17.904
	614.227	33.9923	18.1051
	615.191	34.154	18.3278
	616.155	34.4018	18.5637
	617.12	34.765	18.8376
	618.084	35.2543	19.1619
	619.048	35.8229	19.5043
	620.012	36.4065	19.8268
	620.976	36.977	20.1224
	621.941	37.5276	20.3924
	622.905	38.0417	20.6255
	623.869	38.5115	20.8193
	624.833	38.9604	20.992
	625.798	39.4109	21.1551
	626.762	39.8505	21.2975
	627.726	40.2545	21.4123
	628.691	40.6196	21.5142
	629.655	40.9518	21.6169
	630.619	41.2484	21.7183
	631.583	41.5134	21.8182
	632.548	41.7672	21.9263
	633.512	42.0174	22.0396
	634.476	42.243	22.1385
	635.44	42.4267	22.2181
	636.404	42.5813	22.2975
	637.369	42.7268	22.3868
	638.333	42.8647	22.4703
	639.297	42.9902	22.5357
	640.261	43.1058	22.5917
	641.226	43.2084	22.6472
	642.19	43.2826	22.6986
	643.154	43.3258	22.749
	644.119	43.3581	22.8124
	645.083	43.3965	22.8869
	646.047	43.4348	22.9486
	647.011	43.4644	22.9877
	647.976	43.4917	23.0252
	648.94	43.5222	23.0816
	649.904	43.546	23.1518
	650.868	43.5568	23.2226
	651.832	43.5643	23.2906
	652.797	43.5756	23.3497
	653.761	43.583	23.3887
	654.725	43.5824	23.413
	655.689	43.5843	23.4423
	656.654	43.5933	23.4799
	657.618	43.5972	23.5072
	658.582	43.5908	23.5163
	659.546	43.5899	23.5225
	660.511	43.6081	23.5386
	661.475	43.6393	23.5633
	662.439	43.6762	23.6002
	663.403	43.7235	23.6554
	664.368	43.7771	23.7104
	665.332	43.8141	23.7217
	666.296	43.8112	23.6455
	667.26	43.7756	23.4692
	668.225	43.7975	23.3319
	669.189	43.9533	23.4518
	670.153	44.1443	23.7033
	671.117	44.3096	23.9235
	672.082	44.4522	24.0826
	673.046	44.5768	24.1861
	674.01	44.6916	24.2582
	674.974	44.809	24.3298
	675.939	44.9245	24.4025
	676.903	45.0192	24.456
	677.867	45.0952	24.4925
	678.831	45.1769	24.5388
	679.796	45.2707	24.6026
	680.76	45.3552	24.664
	681.724	45.4192	24.7123
	682.688	45.4761	24.7577
	683.653	45.5328	24.8036
	684.617	45.5794	24.8434
	685.581	45.6159	24.8851
	686.545	45.656	24.9453
	687.51	45.6973	25.0162
	688.474	45.7215	25.0722
	689.438	45.7288	25.1119
	690.402	45.7405	25.1614
	691.367	45.7632	25.232
	692.331	45.7815	25.3098
	693.295	45.7909	25.3854
	694.259	45.8053	25.4627
	695.224	45.8302	25.538
	696.188	45.8563	25.6034
	697.152	45.8836	25.6717
	698.116	45.9257	25.766
	699.081	45.9842	25.8815
	700.045	46.0457	25.9895
	701.009	46.1075	26.0789
	701.973	46.1811	26.1664
	702.938	46.2663	26.2633
	703.902	46.349	26.3655
	704.866	46.4273	26.473
	705.83	46.5151	26.5894
	706.795	46.6136	26.6993
	707.759	46.7088	26.7824
	708.723	46.7968	26.8492
	709.687	46.8882	26.9301
	710.652	46.9823	27.0296
	711.616	47.066	27.1224
	712.58	47.1405	27.1943
	713.544	47.2193	27.2545
	714.509	47.2975	27.3057
	715.473	47.35	27.3392
	716.437	47.3659	27.3552
	717.401	47.3528	27.3568
	718.366	47.3074	27.3248
	719.33	47.2137	27.2363
	720.294	47.0757	27.109
	721.258	46.9167	26.9857
	722.223	46.7406	26.8714
	723.187	46.5287	26.7312
	724.151	46.2774	26.5442
	725.115	46.0066	26.3199
	726.08	45.7332	26.0703
	727.044	45.4626	25.8035
	728.008	45.2106	25.545
	728.972	45.0059	25.3294
	729.937	44.8641	25.1639
	730.901	44.7798	25.029
	731.865	44.7514	24.9182
	732.829	44.7903	24.8515
	733.794	44.898	24.8447
	734.758	45.0558	24.8922
	735.722	45.2467	24.9842
	736.686	45.466	25.114
	737.651	45.7011	25.2624
	738.615	45.9262	25.4033
	739.579	46.1276	25.5358
	740.543	46.3099	25.6796
	741.508	46.468	25.8344
	742.472	46.5827	25.9716
	743.436	46.6516	26.0732
	744.4	46.6964	26.1497
	745.365	46.7334	26.2128
	746.329	46.7619	26.2641
	747.293	46.7869	26.3121
	748.257	46.8246	26.3692
	749.222	46.8792	26.4261
	750.186	46.9422	26.4596
	751.15	47.019	26.472
	752.114	47.1272	26.4915
	753.079	47.2631	26.5303
	754.043	47.3991	26.5703
	755.007	47.5211	26.5942
	755.971	47.6413	26.6001
	756.936	47.7679	26.5867
	757.9	47.8935	26.5526
	758.864	48.0177	26.5137
	759.828	48.1485	26.4906
	760.793	48.2769	26.474
	761.757	48.3819	26.4354
	762.721	48.4674	26.3711
	763.685	48.5607	26.3075
	764.65	48.67	26.2622
	765.614	48.7742	26.2286
	766.578	48.8595	26.2003
	767.542	48.9325	26.1784
	768.507	48.994	26.1542
	769.471	49.0338	26.1149
	770.435	49.0563	26.0711
	771.399	49.0762	26.047
	772.364	49.0859	26.0416
	773.328	49.0603	26.0258
	774.292	48.9973	25.9848
	775.256	48.9182	25.9311
	776.221	48.8281	25.8763
	777.185	48.7102	25.8183
	778.149	48.5617	25.7587
	779.113	48.3998	25.704
	780.078	48.2309	25.6439
	781.042	48.0449	25.5592
	782.006	47.8443	25.4559
	782.97	47.6473	25.3631
	783.935	47.4606	25.2929
	784.899	47.2782	25.23
	785.863	47.1103	25.1641
	786.827	46.9846	25.1055
	787.792	46.9126	25.0643
	788.756	46.882	25.0416
	789.72	46.8883	25.0463
	790.684	46.9466	25.0939
	791.649	47.066	25.1803
	792.613	47.237	25.2817
	793.577	47.4533	25.3904
	794.541	47.7184	25.5235
	795.506	48.0214	25.6918
	796.47	48.3376	25.8836
	797.434	48.6627	26.0888
	798.398	49.014	26.3074
	799.362	49.3895	26.5296
	800.327	49.7587	26.7374
	801.291	50.1069	26.9357
	802.255	50.4477	27.1472
	803.22	50.7863	27.3703
	804.184	51.1085	27.5754
	805.148	51.4139	27.7487
	806.112	51.7169	27.9065
	807.077	52.0082	28.0598
	808.041	52.26	28.2034
	809.005	52.475	28.3406
	809.969	52.6844	28.4828
	810.933	52.896	28.6191
	811.898	53.0858	28.7258
	812.862	53.2455	28.8094
	813.826	53.3909	28.9026
	814.79	53.5244	29.014
	815.755	53.6353	29.1209
	816.719	53.739	29.2121
	817.683	53.8635	29.3005
	818.648	54.0001	29.3904
	819.612	54.1134	29.475
	820.576	54.201	29.5647
	821.54	54.2931	29.6789
	822.505	54.3957	29.8056
	823.469	54.4843	29.9114
	824.433	54.5524	29.9937
	825.397	54.6156	30.0825
	826.362	54.6688	30.1887
	827.326	54.6903	30.293
	828.29	54.6877	30.3846
	829.254	54.6896	30.4693
	830.218	54.6935	30.5396
	831.183	54.6727	30.5809
	832.147	54.6304	30.6068
	833.111	54.5973	30.6455
	834.076	54.5787	30.6901
	835.04	54.5551	30.7061
	836.004	54.5324	30.6868
	836.968	54.539	30.6584
	837.933	54.5768	30.6327
	838.897	54.6205	30.5994
	839.861	54.6654	30.5609
	840.825	54.7259	30.5305
	841.79	54.7893	30.4975
	842.754	54.8234	30.4395
	843.718	54.8277	30.3686
	844.682	54.8282	30.3211
	845.646	54.8247	30.3038
	846.611	54.7926	30.2918
	847.575	54.7344	30.2773
	848.539	54.678	30.2784
	849.504	54.6273	30.3017
	850.468	54.564	30.3389
	851.432	54.493	30.4006
	852.396	54.4358	30.5084
	853.361	54.385	30.6522
	854.325	54.3132	30.7993
	855.289	54.225	30.9464
	856.253	54.1511	31.1209
	857.217	54.0935	31.3283
	858.182	54.0259	31.545
	859.146	53.9447	31.7619
	860.11	53.8719	31.9894
	861.074	53.812	32.2198
	862.039	53.7516	32.4318
	863.003	53.6998	32.6355
	863.967	53.681	32.8604
	864.932	53.6911	33.1004
	865.896	53.7048	33.3176
	866.86	53.7257	33.5026
	867.824	53.7819	33.6792
	868.788	53.875	33.8522
	869.753	53.9783	34.0035
	870.717	54.0852	34.1381
	871.681	54.2134	34.2803
	872.645	54.3604	34.4263
	873.61	54.5036	34.5519
	874.574	54.6435	34.6647
	875.538	54.7994	34.795
	876.502	54.9625	34.9374
	877.467	55.1036	35.0553
	878.431	55.2261	35.1391
	879.395	55.3615	35.2103
	880.36	55.514	35.2722
	881.324	55.6591	35.3124
	882.288	55.7953	35.3458
	883.252	55.9444	35.3993
	884.216	56.104	35.459
	885.181	56.2499	35.4865
	886.145	56.3833	35.4831
	887.109	56.5257	35.4852
	888.073	56.6698	35.5018
	889.038	56.7883	35.5107
	890.002	56.8866	35.5093
	890.966	56.9934	35.5129
	891.93	57.1036	35.5123
	892.895	57.1858	35.4868
	893.859	57.2398	35.4535
	894.823	57.2938	35.4475
	895.788	57.3491	35.4604
	896.752	57.3812	35.4513
	897.716	57.3914	35.4137
	898.68	57.4005	35.3774
	899.644	57.4002	35.352
	900.609	57.3652	35.3215
	901.573	57.3067	35.2872
	902.537	57.259	35.2627
	903.501	57.2201	35.2326
	904.466	57.1579	35.1697
	905.43	57.0697	35.0883
	906.394	56.9817	35.0274
	907.359	56.8972	34.9869
	908.323	56.7985	34.9313
	909.287	56.6929	34.8503
	910.251	56.603	34.7655
	911.216	56.5182	34.683
	912.18	56.4079	34.5915
	913.144	56.2771	34.5005
	914.108	56.158	34.4302
	915.072	56.0524	34.3671
	916.037	55.9324	34.2788
	917.001	55.7923	34.169
	917.965	55.6512	34.0708
	918.929	55.5089	33.9906
	919.894	55.3484	33.9052
	920.858	55.1779	33.8083
	921.822	55.0212	33.7136
	922.786	54.8721	33.6177
	923.751	54.7035	33.5055
	924.715	54.5169	33.3888
	925.679	54.3386	33.2924
	926.643	54.172	33.2072
	927.608	53.9968	33.1007
	928.572	53.8122	32.9711
	929.536	53.6368	32.8462
	930.5	53.469	32.7348
	931.465	53.2901	32.6214
	932.429	53.1038	32.5049
	933.393	52.9319	32.3972
	934.357	52.7719	32.289
	935.322	52.6003	32.1584
	936.286	52.4156	32.0142
	937.25	52.2392	31.886
	938.215	52.0742	31.7758
	939.179	51.9023	31.6577
	940.143	51.7209	31.5234
	941.107	51.5462	31.3893
	942.071	51.378	31.26
	943.036	51.1986	31.1248
	944	51.0068	30.9886
	944.964	50.8183	30.8668
	945.928	50.6329	30.7505
	946.893	50.4339	30.6147
	947.857	50.2214	30.4611
	948.821	50.0123	30.316
	949.785	49.8081	30.1864
	950.75	49.593	30.0545
	951.714	49.3659	29.9123
	952.678	49.1431	29.7691
	953.643	48.9277	29.6238
	954.607	48.7076	29.4656
	955.571	48.4826	29.3024
	956.535	48.2658	29.1541
	957.499	48.0554	29.0165
	958.464	47.8337	28.8653
	959.428	47.5979	28.6955
	960.392	47.364	28.526
	961.356	47.1378	28.3649
	962.321	46.9076	28.2019
	963.285	46.6696	28.0344
	964.249	46.4339	27.8708
	965.213	46.2021	27.706
	966.178	45.9638	27.5248
	967.142	45.7196	27.3319
	968.106	45.4843	27.1489
	969.07	45.2614	26.9795
	970.035	45.0358	26.8042
	970.999	44.799	26.6137
	971.963	44.5591	26.4183
	972.927	44.3214	26.2241
	973.892	44.078	26.0242
	974.856	43.825	25.8182
	975.82	43.5705	25.6146
	976.784	43.3177	25.4097
	977.749	43.0582	25.1882
	978.713	42.7896	24.9507
	979.677	42.5246	24.7157
	980.641	42.2749	24.4936
	981.606	42.0407	24.279
	982.57	41.8235	24.0733
	983.534	41.6339	23.8906
	984.498	41.4744	23.7362
	985.463	41.3275	23.5979
	986.427	41.1723	23.4646
	987.391	41.0016	23.3334
	988.355	40.8124	23.1936
	989.32	40.595	23.025
	990.284	40.3437	22.8206
	991.248	40.0674	22.5943
	992.212	39.777	22.3568
	993.177	39.4711	22.1036
	994.141	39.1448	21.8306
	995.105	38.804	21.5453
	996.069	38.4582	21.2547
	997.034	38.1079	20.9581
	997.998	37.7503	20.6593
	998.962	37.3914	20.3703
	999.926	37.0402	20.095
	1000.89	36.6943	19.8211
	1001.86	36.3426	19.5361
	1002.82	35.9814	19.2404
	1003.78	35.6142	18.9378
	1004.75	35.2395	18.6246
	1005.71	34.854	18.3
	1006.68	34.4669	17.9739
	1007.64	34.0966	17.6568
	1008.61	33.7492	17.3488
	1009.57	33.4179	17.0496
	1010.53	33.1062	16.7745
	1011.5	32.8348	16.5463
	1012.46	32.618	16.3758
	1013.43	32.4491	16.2595
	1014.39	32.3154	16.1922
	1015.35	32.2068	16.1651
	1016.32	32.102	16.1566
	1017.28	31.9697	16.141
	1018.25	31.7937	16.1054
	1019.21	31.5779	16.0435
	1020.18	31.3207	15.9404
	1021.14	31.0039	15.7783
	1022.1	30.6141	15.5524
	1023.07	30.1552	15.2658
	1024.03	29.6302	14.9122
	1025	29.031	14.4787
	1025.96	28.3578	13.9624
	1026.92	27.6312	13.3725
	1027.89	26.8698	12.7172
	1028.85	26.0761	12.0017
	1029.82	25.2612	11.2429
	1030.78	24.4664	10.4729
	1031.75	23.7365	9.72244
	1032.71	23.0903	9.01097
	1033.67	22.5396	8.36061
	1034.64	22.1112	7.80414
	1035.6	21.8199	7.36227
	1036.57	21.6462	7.02966
	1037.53	21.5755	6.80062
	1038.5	21.6286	6.68858
	1039.46	21.8244	6.703
	1040.42	22.1452	6.83172
	1041.39	22.5721	7.06536
	1042.35	23.1161	7.41276
	1043.32	23.7818	7.87378
	1044.28	24.5385	8.42392
	1045.25	25.3524	9.04092
	1046.21	26.209	9.71682
	1047.17	27.0816	10.4326
	1048.14	27.9181	11.1512
	1049.1	28.6799	11.8453
	1050.07	29.3602	12.5032
	1051.03	29.9554	13.1086
	1052	30.4558	13.6432
	1052.96	30.8712	14.1105
	1053.92	31.2297	14.528
	1054.89	31.5404	14.8969
	1055.85	31.7861	15.2033
	1056.82	31.9652	15.4473
	1057.78	32.115	15.6541
	1058.75	32.2887	15.8612
	1059.71	32.5294	16.1124
	1060.67	32.8665	16.4523
	1061.64	33.3036	16.9008
	1062.6	33.7995	17.4294
	1063.57	34.2871	17.9829
	1064.53	34.7228	18.5201
	1065.49	35.0969	19.0182
	1066.46	35.4052	19.4577
	1067.42	35.64	19.828
	1068.39	35.8055	20.1357
	1069.35	35.9154	20.3867
	1070.32	35.9743	20.5738
	1071.28	35.9819	20.6957
	1072.24	35.9516	20.7708
	1073.21	35.9055	20.8191
	1074.17	35.8516	20.846
	1075.14	35.7877	20.858
	1076.1	35.722	20.8736
	1077.07	35.672	20.906
	1078.03	35.6416	20.9499
	1078.99	35.6199	20.9982
	1079.96	35.6018	21.0547
	1080.92	35.5893	21.1181
	1081.89	35.5759	21.1727
	1082.85	35.551	21.2078
	1083.82	35.5193	21.2322
	1084.78	35.4954	21.2553
	1085.74	35.4813	21.2725
	1086.71	35.467	21.2806
	1087.67	35.4515	21.2881
	1088.64	35.4432	21.2987
	1089.6	35.4404	21.301
	1090.57	35.4325	21.2873
	1091.53	35.419	21.2655
	1092.49	35.4067	21.2387
	1093.46	35.3899	21.1948
	1094.42	35.354	21.1249
	1095.39	35.2974	21.0367
	1096.35	35.2303	20.9363
	1097.32	35.1508	20.8152
	1098.28	35.0455	20.6666
	1099.24	34.9108	20.498
	1100.21	34.7564	20.317
	1101.17	34.5879	20.1207
	1102.14	34.4034	19.9088
	1103.1	34.2088	19.6923
	1104.07	34.0144	19.4761
	1105.03	33.8154	19.2466
	1105.99	33.5943	18.9879
	1106.96	33.3456	18.698
	1107.92	33.0814	18.3826
	1108.89	32.8108	18.0442
	1109.85	32.5351	17.692
	1110.82	32.2662	17.3503
	1111.78	32.0295	17.0453
	1112.74	31.8405	16.7879
	1113.71	31.694	16.5779
	1114.67	31.583	16.4165
	1115.64	31.5044	16.3005
	1116.6	31.4408	16.2103
	1117.57	31.3606	16.1191
	1118.53	31.2467	16.0132
	1119.49	31.1062	15.8908
	1120.46	30.9494	15.7504
	1121.42	30.7798	15.5956
	1122.39	30.6117	15.444
	1123.35	30.4699	15.3132
	1124.31	30.3597	15.2003
	1125.28	30.2593	15.0889
	1126.24	30.1498	14.9709
	1127.21	30.0332	14.8468
	1128.17	29.9124	14.71
	1129.14	29.7791	14.5497
	1130.1	29.6315	14.3666
	1131.06	29.4816	14.1713
	1132.03	29.3315	13.9671
	1132.99	29.1655	13.7499
	1133.96	28.975	13.5225
	1134.92	28.7703	13.2925
	1135.88	28.5565	13.0572
	1136.85	28.3218	12.8056
	1137.81	28.0611	12.5377
	1138.78	27.7893	12.2645
	1139.74	27.5167	11.9898
	1140.71	27.2348	11.7064
	1141.67	26.941	11.4131
	1142.63	26.6533	11.1207
	1143.6	26.3847	10.8345
	1144.56	26.1255	10.5501
	1145.53	25.8696	10.2698
	1146.49	25.6331	10.0066
	1147.46	25.4278	9.76392
	1148.42	25.2406	9.52977
	1149.38	25.0593	9.29764
	1150.35	24.8932	9.07602
	1151.31	24.7495	8.86863
	1152.28	24.6143	8.66528
	1153.24	24.4781	8.46175
	1154.21	24.3549	8.26869
	1155.17	24.2527	8.09067
	1156.13	24.1537	7.91657
	1157.1	24.0444	7.74199
	1158.06	23.939	7.5809
	1159.03	23.8536	7.44372
	1159.99	23.7826	7.32474
	1160.96	23.7226	7.22328
	1161.92	23.6915	7.15462
	1162.88	23.6988	7.12587
	1163.85	23.7237	7.12236
	1164.81	23.7468	7.13116
	1165.78	23.7731	7.15548
	1166.74	23.8057	7.19365
	1167.71	23.8256	7.22803
	1168.67	23.8205	7.24863
	1169.63	23.805	7.26466
	1170.6	23.7913	7.28045
	1171.56	23.7663	7.28274
	1172.53	23.7188	7.26405
	1173.49	23.6625	7.23588
	1174.45	23.6097	7.20628
	1175.42	23.5501	7.16684
	1176.38	23.4772	7.11404
	1177.35	23.4079	7.06111
	1178.31	23.3543	7.01576
	1179.28	23.302	6.96835
	1180.24	23.241	6.9151
	1181.2	23.1885	6.87076
	1182.17	23.1596	6.84459
	1183.13	23.1428	6.82633
	1184.1	23.1272	6.80951
	1185.06	23.1263	6.80529
	1186.03	23.1498	6.82007
	1186.99	23.1821	6.84229
	1187.95	23.2113	6.86484
	1188.92	23.2513	6.89747
	1189.88	23.312	6.94368
	1190.85	23.3764	6.98856
	1191.81	23.4291	7.02291
	1192.78	23.4798	7.05649
	1193.74	23.5364	7.09453
	1194.7	23.5837	7.12406
	1195.67	23.6114	7.13634
	1196.63	23.6335	7.14024
	1197.6	23.6598	7.14115
	1198.56	23.6745	7.1294
	1199.53	23.667	7.10209
	1200.49	23.6548	7.07378
	1201.45	23.6536	7.05269
	1202.42	23.6544	7.02826
	1203.38	23.6488	6.99517
	1204.35	23.653	6.9678
	1205.31	23.6803	6.95799
	1206.28	23.7215	6.96052
	1207.24	23.7714	6.97327
	1208.2	23.8485	7.00879
	1209.17	23.9648	7.07229
	1210.13	24.105	7.15117
	1211.1	24.2564	7.23947
	1212.06	24.4324	7.34995
	1213.03	24.644	7.48902
	1213.99	24.8786	7.64342
	1214.95	25.127	7.80441
	1215.92	25.4017	7.9812
	1216.88	25.7087	8.17887
	1217.85	26.0308	8.3865
	1218.81	26.3561	8.59804
	1219.78	26.6951	8.82094
	1220.74	27.0526	9.05426
	1221.7	27.4114	9.28185
	1222.67	27.7593	9.49639
	1223.63	28.1033	9.70707
	1224.6	28.4434	9.91599
	1225.56	28.7624	10.1097
	1226.53	29.052	10.2811
	1227.49	29.3236	10.4367
	1228.45	29.5816	10.5783
	1229.42	29.8134	10.6972
	1230.38	30.0145	10.7946
	1231.35	30.198	10.8837
	1232.31	30.372	10.969
	1233.28	30.5315	11.0418
	1234.24	30.6815	11.1034
	1235.2	30.8413	11.1695
	1236.17	31.0209	11.25
	1237.13	31.2142	11.3413
	1238.1	31.423	11.4445
	1239.06	31.6634	11.5698
	1240.02	31.9413	11.7189
	1240.99	32.2481	11.8849
	1241.95	32.5832	12.0709
	1242.92	32.957	12.2899
	1243.88	33.3674	12.5431
	1244.85	33.7968	12.8168
	1245.81	34.2366	13.1047
	1246.77	34.6883	13.4103
	1247.74	35.1418	13.7291
	1248.7	35.577	14.0478
	1249.67	35.9861	14.3618
	1250.63	36.3705	14.6723
	1251.6	36.7205	14.9687
	1252.56	37.0216	15.2348
	1253.52	37.2745	15.4692
	1254.49	37.4876	15.6795
	1255.45	37.6587	15.8629
	1256.42	37.7817	16.0107
	1257.38	37.8637	16.125
	1258.35	37.915	16.2132
	1259.31	37.9337	16.2733
	1260.27	37.9171	16.3031
	1261.24	37.8785	16.3142
	1262.2	37.8328	16.3191
	1263.17	37.777	16.3131
	1264.13	37.702	16.2852
	1265.1	37.6136	16.239
	1266.06	37.5243	16.1855
	1267.02	37.435	16.1262
	1267.99	37.3418	16.0569
	1268.95	37.2504	15.9821
	1269.92	37.1682	15.9084
	1270.88	37.0898	15.8312
	1271.85	37.0092	15.7455
	1272.81	36.9367	15.6614
	1273.77	36.8853	15.5921
	1274.74	36.85	15.5344
	1275.7	36.8167	15.4765
	1276.67	36.7833	15.4169
	1277.63	36.7556	15.3613
	1278.59	36.731	15.3083
	1279.56	36.706	15.2558
	1280.52	36.6898	15.2137
	1281.49	36.6917	15.193
	1282.45	36.7027	15.1868
	1283.42	36.7075	15.1811
	1284.38	36.7057	15.1758
	1285.34	36.7032	15.1794
	1286.31	36.692	15.1897
	1287.27	36.6586	15.1972
	1288.24	36.6035	15.2021
	1289.2	36.5349	15.21
	1290.16	36.4509	15.2176
	1291.13	36.3466	15.2204
	1292.09	36.2297	15.2272
	1293.06	36.1108	15.2475
	1294.02	35.9855	15.2733
	1294.99	35.8454	15.2902
	1295.95	35.6983	15.2985
	1296.91	35.5594	15.3078
	1297.88	35.43	15.3164
	1298.84	35.3015	15.3167
	1299.81	35.176	15.3107
	1300.77	35.063	15.3031
	1301.74	34.9594	15.2869
	1302.7	34.8556	15.2528
	1303.66	34.7539	15.2068
	1304.63	34.6647	15.1605
	1305.59	34.5869	15.1108
	1306.56	34.5144	15.0469
	1307.52	34.4567	14.9716
	1308.49	34.4319	14.8964
	1309.45	34.4415	14.8228
	1310.41	34.4741	14.7462
	1311.38	34.5307	14.6719
	1312.34	34.6232	14.6112
	1313.31	34.7508	14.5642
	1314.27	34.901	14.525
	1315.24	35.0714	14.4999
	1316.2	35.2652	14.5013
	1317.16	35.4725	14.5288
	1318.13	35.6806	14.5747
	1319.09	35.8928	14.6412
	1320.06	36.1145	14.7321
	1321.02	36.331	14.8356
	1321.99	36.5246	14.9374
	1322.95	36.6982	15.0416
	1323.91	36.8609	15.1586
	1324.88	37.0061	15.2812
	1325.84	37.1237	15.3946
	1326.81	37.2162	15.498
	1327.77	37.2843	15.5974
	1328.73	37.3137	15.6859
	1329.7	37.2951	15.7543
	1330.66	37.2415	15.8079
	1331.63	37.1705	15.8545
	1332.59	37.0836	15.8888
	1333.56	36.9792	15.9052
	1334.52	36.8665	15.9145
	1335.48	36.7534	15.9294
	1336.45	36.6321	15.9433
	1337.41	36.4918	15.9432
	1338.38	36.3354	15.9341
	1339.34	36.1731	15.9322
	1340.31	36.0109	15.9412
	1341.27	35.855	15.9569
	1342.23	35.7112	15.9822
	1343.2	35.5718	16.0164
	1344.16	35.4161	16.0448
	1345.13	35.2328	16.0557
	1346.09	35.0313	16.0568
	1347.06	34.8206	16.0575
	1348.02	34.5929	16.0512
	1348.98	34.3418	16.0299
	1349.95	34.0801	16.0016
	1350.91	33.8242	15.9741
	1351.88	33.5723	15.9389
	1352.84	33.3156	15.8905
	1353.81	33.0601	15.844
	1354.77	32.8207	15.8155
	1355.73	32.601	15.7987
	1356.7	32.3934	15.7802
	1357.66	32.197	15.7621
	1358.63	32.0164	15.7496
	1359.59	31.8447	15.7336
	1360.56	31.6628	15.7059
	1361.52	31.4592	15.6789
	1362.48	31.2423	15.669
	1363.45	31.0321	15.6695
	1364.41	30.8392	15.6655
	1365.38	30.6596	15.6568
	1366.34	30.4777	15.64
	1367.31	30.269	15.5965
	1368.27	30.021	15.517
	1369.23	29.7559	15.42
	1370.2	29.5103	15.3227
	1371.16	29.2886	15.2121
	1372.13	29.0594	15.0651
	1373.09	28.7924	14.874
	1374.06	28.495	14.6456
	1375.02	28.2074	14.3928
	1375.98	27.9516	14.1296
	1376.95	27.7171	13.8588
	1377.91	27.4892	13.5668
	1378.88	27.2602	13.2395
	1379.84	27.0241	12.8829
	1380.81	26.7792	12.5139
	1381.77	26.5336	12.1394
	1382.73	26.3017	11.7649
	1383.7	26.0937	11.4099
	1384.66	25.9115	11.0898
	1385.63	25.7488	10.7911
	1386.59	25.5879	10.482
	1387.55	25.412	10.1571
	1388.52	25.234	9.84968
	1389.48	25.0827	9.58146
	1390.45	24.9608	9.34017
	1391.41	24.844	9.10632
	1392.38	24.7123	8.8687
	1393.34	24.5648	8.61814
	1394.3	24.4099	8.35041
	1395.27	24.2598	8.08921
	1396.23	24.1364	7.87347
	1397.2	24.0573	7.70837
	1398.16	24.0136	7.56661
	1399.12	23.9834	7.43172
	1400.09	23.973	7.32355
	1401.05	24.012	7.26447
	1402.02	24.1033	7.2453
	1402.98	24.2227	7.24612
	1403.95	24.3624	7.26832
	1404.91	24.5469	7.33529
	1405.88	24.7843	7.45552
	1406.84	25.0403	7.61011
	1407.8	25.2954	7.78934
	1408.77	25.5711	8.0069
	1409.73	25.883	8.27596
	1410.7	26.2088	8.5927
	1411.66	26.5252	8.94819
	1412.62	26.8429	9.34022
	1413.59	27.1722	9.76268
	1414.55	27.4919	10.1988
	1415.52	27.7848	10.6362
	1416.48	28.0713	11.0853
	1417.45	28.3892	11.5866
	1418.41	28.7514	12.1882
	1419.38	29.1328	12.8495
	1420.34	29.4987	13.4287
	1421.3	29.8352	13.8699
	1422.27	30.1508	14.2303
	1423.23	30.4756	14.5756
	1424.2	30.836	14.9118
	1425.16	31.205	15.1832
	1426.12	31.5312	15.3548
	1427.09	31.8102	15.4425
	1428.05	32.0716	15.4628
	1429.02	32.3254	15.4133
	1429.98	32.55	15.2999
	1430.95	32.7335	15.1485
	1431.91	32.8869	14.98
	1432.87	33.0108	14.8005
	1433.84	33.0886	14.6054
	1434.8	33.0988	14.3697
	1435.77	33.0118	14.0436
	1436.73	32.82	13.6266
	1437.69	32.5943	13.2325
	1438.66	32.3969	12.9275
	1439.62	32.208	12.6646
	1440.59	31.9821	12.3879
	1441.55	31.7028	12.0838
	1442.52	31.3976	11.7752
	1443.48	31.1069	11.4917
	1444.44	30.8429	11.2432
	1445.41	30.587	11.0186
	1446.37	30.3154	10.8036
	1447.34	30.0259	10.6032
	1448.3	29.7497	10.4452
	1449.27	29.5202	10.3444
	1450.23	29.337	10.2882
	1451.19	29.1823	10.2662
	1452.16	29.0468	10.2787
	1453.12	28.9333	10.3186
	1454.09	28.8444	10.3736
	1455.05	28.7687	10.4484
	1456.02	28.6666	10.5735
	1456.98	28.5	10.7752
	1457.94	28.3454	11.0207
	1458.91	28.2948	11.2663
	1459.87	28.3123	11.4971
	1460.84	28.3379	11.6967
	1461.8	28.3494	11.8616
	1462.77	28.3515	12.0098
	1463.73	28.3465	12.1581
	1464.69	28.3297	12.3003
	1465.66	28.3227	12.4296
	1466.62	28.3646	12.562
	1467.59	28.4563	12.7007
	1468.55	28.5652	12.8268
	1469.52	28.6721	12.9342
	1470.48	28.7948	13.0491
	1471.44	28.9704	13.213
	1472.41	29.205	13.4397
	1473.37	29.4639	13.6985
	1474.34	29.7457	13.9743
	1475.3	30.0731	14.2774
	1476.27	30.4321	14.5993
	1477.23	30.7937	14.9199
	1478.19	31.1579	15.2345
	1479.16	31.5392	15.5476
	1480.12	31.9381	15.8599
	1481.09	32.3507	16.1755
	1482.05	32.7812	16.4988
	1483.02	33.2188	16.8122
	1483.98	33.6343	17.0871
	1484.94	34.0184	17.3189
	1485.91	34.3967	17.5292
	1486.87	34.7857	17.7254
	1487.84	35.1548	17.8819
	1488.8	35.4782	17.9861
	1489.77	35.7917	18.0746
	1490.73	36.1144	18.1725
	1491.69	36.3919	18.2516
	1492.66	36.5997	18.2958
	1493.62	36.7683	18.3123
	1494.59	36.9181	18.2938
	1495.55	37.0286	18.2147
	1496.52	37.0791	18.0815
	1497.48	37.1043	17.9525
	1498.44	37.1338	17.8494
	1499.41	37.1416	17.7392
	1500.37	37.1177	17.6134
	1501.34	37.0946	17.4953
	1502.3	37.0909	17.3908
	1503.26	37.0874	17.2828
	1504.23	37.0556	17.153
	1505.19	36.9627	16.9677
	1506.16	36.7288	16.635
	1507.12	36.346	16.1688
	1508.09	36.0752	15.8579
	1509.05	35.9863	15.7343
	1510.01	35.9377	15.6348
	1510.98	35.8313	15.4734
	1511.94	35.6675	15.2622
	1512.91	35.5097	15.0552
	1513.87	35.3813	14.8622
	1514.84	35.2265	14.6346
	1515.8	34.9834	14.3317
	1516.76	34.6874	13.9942
	1517.73	34.449	13.7137
	1518.69	34.281	13.4968
	1519.66	34.0969	13.2705
	1520.62	33.8092	12.9559
	1521.59	33.4203	12.5505
	1522.55	33.073	12.1889
	1523.51	32.8349	11.9365
	1524.48	32.6379	11.7234
	1525.44	32.3953	11.4653
	1526.41	32.0721	11.1389
	1527.37	31.7235	10.8039
	1528.34	31.4211	10.5169
	1529.3	31.1711	10.271
	1530.26	30.9394	10.0365
	1531.23	30.6898	9.7894
	1532.19	30.3692	9.49075
	1533.16	29.9256	9.10036
	1534.12	29.4491	8.69404
	1535.09	29.1118	8.40524
	1536.05	28.9203	8.22819
	1537.01	28.7768	8.07953
	1537.98	28.5622	7.87033
	1538.94	28.1472	7.51758
	1539.91	27.5326	7.03891
	1540.87	26.9888	6.62689
	1541.83	26.6417	6.36052
	1542.8	26.3705	6.15392
	1543.76	26.0865	5.94283
	1544.73	25.7774	5.71502
	1545.69	25.4862	5.50121
	1546.66	25.2503	5.32812
	1547.62	25.0488	5.1782
	1548.58	24.8213	5.00819
	1549.55	24.5322	4.79814
	1550.51	24.2369	4.59066
	1551.48	24.0098	4.43206
	1552.44	23.8309	4.30361
	1553.4	23.6319	4.16265
	1554.37	23.4041	4.00847
	1555.33	23.2208	3.8846
	1556.3	23.1216	3.80769
	1557.26	23.034	3.73434
	1558.23	22.7733	3.57569
	1559.19	22.3143	3.34068
	1560.15	22.0778	3.23259
	1561.12	22.0437	3.22083
	1562.08	22.0326	3.2184
	1563.05	21.9957	3.20506
	1564.01	21.9278	3.18027
	1564.98	21.8404	3.15132
	1565.94	21.7623	3.13142
	1566.9	21.7122	3.12633
	1567.87	21.6723	3.1281
	1568.83	21.6019	3.12625
	1569.8	21.4993	3.12848
	1570.76	21.4313	3.15536
	1571.73	21.425	3.20327
	1572.69	21.4427	3.25344
	1573.65	21.4483	3.29682
	1574.62	21.4295	3.33943
	1575.58	21.3884	3.39774
	1576.55	21.3414	3.47924
	1577.51	21.3195	3.57115
	1578.48	21.3368	3.66685
	1579.44	21.3777	3.76921
	1580.4	21.4159	3.87685
	1581.37	21.4395	3.98668
	1582.33	21.4639	4.10211
	1583.3	21.5055	4.22857
	1584.26	21.5548	4.36338
	1585.23	21.5983	4.50045
	1586.19	21.6458	4.64155
	1587.15	21.7115	4.7918
	1588.12	21.7863	4.948
	1589.08	21.856	5.10416
	1590.05	21.9298	5.2644
	1591.01	22.0233	5.43608
	1591.97	22.1273	5.61441
	1592.94	22.2259	5.7899
	1593.9	22.3282	5.96628
	1594.87	22.4507	6.15356
	1595.83	22.5832	6.34665
	1596.8	22.7059	6.5316
	1597.76	22.8256	6.70857
	1598.72	22.9584	6.88635
	1599.69	23.0954	7.06096
	1600.65	23.2182	7.22168
	1601.62	23.3347	7.37337
	1602.58	23.4635	7.52951
	1603.55	23.5953	7.68556
	1604.51	23.7096	7.82536
	1605.47	23.8144	7.94926
	1606.44	23.9287	8.06908
	1607.4	24.0428	8.18283
	1608.37	24.1353	8.28029
	1609.33	24.2162	8.36792
	1610.3	24.3084	8.45836
	1611.26	24.4019	8.54287
	1612.22	24.4762	8.60546
	1613.19	24.5411	8.65073
	1614.15	24.614	8.69086
	1615.12	24.6748	8.71755
	1616.08	24.6839	8.71414
	1617.05	24.6734	8.70745
	1618.01	24.7168	8.73773
	1618.97	24.7937	8.78325
	1619.94	24.8552	8.81162
	1620.9	24.8974	8.82161
	1621.87	24.9359	8.82481
	1622.83	24.9623	8.82149
	1623.8	24.9655	8.81182
	1624.76	24.98	8.81531
	1625.72	25.0291	8.8384
	1626.69	25.0781	8.85812
	1627.65	25.0894	8.85819
	1628.62	25.0893	8.86096
	1629.58	25.1258	8.89173
	1630.55	25.186	8.93488
	1631.51	25.2353	8.96702
	1632.47	25.2806	8.99232
	1633.44	25.3473	9.02474
	1634.4	25.4169	9.05453
	1635.37	25.4391	9.06453
	1636.33	25.4653	9.09775
	1637.3	25.5847	9.19088
	1638.26	25.7475	9.29933
	1639.22	25.8966	9.39182
	1640.19	26.0484	9.4819
	1641.15	26.2382	9.58917
	1642.12	26.451	9.70377
	1643.08	26.6456	9.80388
	1644.05	26.8215	9.89015
	1645.01	27.0178	9.98163
	1645.97	27.2526	10.0905
	1646.94	27.497	10.2227
	1647.9	27.7432	10.3863
	1648.87	28.0041	10.5621
	1649.83	28.2518	10.7156
	1650.8	28.4523	10.8302
	1651.76	28.6188	10.9235
	1652.72	28.8627	11.078
	1653.69	29.2309	11.3364
	1654.65	29.5321	11.5629
	1655.62	29.7728	11.7435
	1656.58	30.0328	11.9236
	1657.54	30.3153	12.1082
	1658.51	30.588	12.2847
	1659.47	30.8446	12.4518
	1660.44	31.1129	12.6205
	1661.4	31.4078	12.7979
	1662.37	31.7143	12.9869
	1663.33	32.0284	13.1931
	1664.29	32.3603	13.4084
	1665.26	32.6913	13.6112
	1666.22	32.9945	13.791
	1667.19	33.2803	13.9585
	1668.15	33.6006	14.1377
	1669.12	33.9892	14.3453
	1670.08	34.3984	14.571
	1671.04	34.7743	14.7909
	1672.01	35.1302	14.9925
	1672.97	35.4857	15.1733
	1673.94	35.8459	15.3388
	1674.9	36.2316	15.5037
	1675.87	36.6525	15.6741
	1676.83	37.0615	15.8325
	1677.79	37.4237	15.9644
	1678.76	37.7596	16.07
	1679.72	38.1087	16.1562
	1680.69	38.471	16.231
	1681.65	38.8016	16.2903
	1682.62	39.0746	16.3049
	1683.58	39.3419	16.2349
	1684.54	39.6848	16.1361
	1685.51	40.0282	16.1153
	1686.47	40.2946	16.1248
	1687.44	40.5088	16.0938
	1688.4	40.6993	16.0024
	1689.37	40.8632	15.8659
	1690.33	40.9853	15.7106
	1691.29	41.0768	15.5558
	1692.26	41.1625	15.4119
	1693.22	41.2327	15.2685
	1694.19	41.2205	15.0681
	1695.15	41.0428	14.724
	1696.11	40.7679	14.2916
	1697.08	40.5948	13.983
	1698.04	40.5022	13.8053
	1699.01	40.2741	13.562
	1699.97	39.7371	13.0903
	1700.93	39.1322	12.5833
	1701.9	38.7785	12.3007
	1702.86	38.5448	12.1285
	1703.83	38.2335	11.9109
	1704.79	37.7448	11.5942
	1705.76	37.1164	11.2271
	1706.72	36.5024	10.8978
	1707.68	35.9764	10.6244
	1708.65	35.4927	10.3815
	1709.61	34.9947	10.1517
	1710.58	34.4758	9.92611
	1711.54	33.9696	9.70301
	1712.51	33.4967	9.49126
	1713.47	33.0338	9.29701
	1714.43	32.5438	9.1086
	1715.4	32.0264	8.91081
	1716.36	31.4975	8.71654
	1717.33	30.9462	8.56358
	1718.29	30.423	8.47093
	1719.26	30.0508	8.42981
	1720.22	29.8442	8.43747
	1721.18	29.7155	8.48977
	1722.15	29.5773	8.56713
	1723.11	29.4095	8.65406
	1724.08	29.2731	8.76857
	1725.04	29.2227	8.93822
	1726.01	29.238	9.1507
	1726.97	29.283	9.37685
	1727.93	29.371	9.62897
	1728.9	29.5369	9.95173
	1729.86	29.7703	10.3397
	1730.83	30.0235	10.7201
	1731.79	30.297	11.0712
	1732.76	30.6807	11.5132
	1733.72	31.2837	12.2143
	1734.68	32.0084	13.0389
	1735.65	32.6446	13.6849
	1736.61	33.2155	14.1957
	1737.58	33.833	14.7282
	1738.54	34.5749	15.3646
	1739.51	35.454	16.1012
	1740.47	36.3873	16.8628
	1741.43	37.2918	17.5887
	1742.4	38.1687	18.274
	1743.36	39.055	18.94
	1744.33	39.9624	19.6093
	1745.29	40.8596	20.2761
	1746.26	41.7097	20.9068
	1747.22	42.5158	21.4942
	1748.18	43.322	22.0866
	1749.15	44.1511	22.7225
	1750.11	44.9631	23.3652
	1751.08	45.7153	23.9676
	1752.04	46.4118	24.5382
	1753.01	47.055	25.0786
	1753.97	47.6221	25.5555
	1754.93	48.1158	25.9665
	1755.9	48.593	26.375
	1756.86	49.103	26.8358
	1757.83	49.5992	27.293
	1758.79	50.0159	27.6717
	1759.76	50.3752	28.0007
	1760.72	50.7382	28.3537
	1761.68	51.1116	28.7387
	1762.65	51.4549	29.0992
	1763.61	51.7733	29.4253
	1764.58	52.0975	29.7463
	1765.54	52.4125	30.0545
	1766.5	52.6839	30.3258
	1767.47	52.9241	30.5783
	1768.43	53.1801	30.8479
	1769.4	53.4428	31.1096
	1770.36	53.6569	31.317
	1771.33	53.8214	31.503
	1772.29	54.0101	31.7563
	1773.25	54.2474	32.0594
	1774.22	54.4773	32.3231
	1775.18	54.6908	32.5537
	1776.15	54.9166	32.7976
	1777.11	55.1468	33.0458
	1778.08	55.3452	33.2577
	1779.04	55.5085	33.439
	1780	55.6696	33.6333
	1780.97	55.8426	33.8453
	1781.93	56.0096	34.0403
	1782.9	56.1688	34.219
	1783.86	56.3338	34.4105
	1784.83	56.4957	34.6108
	1785.79	56.6378	34.7917
	1786.75	56.7788	34.9597
	1787.72	56.9448	35.1378
	1788.68	57.1184	35.3103
	1789.65	57.2564	35.4427
	1790.61	57.3456	35.5417
	1791.58	57.4182	35.6588
	1792.54	57.5055	35.8111
	1793.5	57.6107	35.9655
	1794.47	57.7404	36.1206
	1795.43	57.8975	36.2963
	1796.4	58.0548	36.4753
	1797.36	58.1794	36.6228
	1798.33	58.277	36.742
	1799.29	58.375	36.8631
	1800.25	58.4719	36.9886
	1801.22	58.5532	37.1045
	1802.18	58.6404	37.2311
	1803.15	58.7591	37.3901
	1804.11	58.8873	37.5532
	1805.07	58.9907	37.6812
	1806.04	59.0776	37.7838
	1807	59.1765	37.896
	1807.97	59.2801	38.0147
	1808.93	59.356	38.1104
	1809.9	59.4073	38.1897
	1810.86	59.4698	38.2883
	1811.82	59.5523	38.4064
	1812.79	59.6363	38.5172
	1813.75	59.7223	38.6233
	1814.72	59.8197	38.7425
	1815.68	59.9106	38.8602
	1816.64	59.9715	38.949
	1817.61	60.0197	39.0214
	1818.57	60.0887	39.1106
	1819.54	60.1715	39.2118
	1820.5	60.2413	39.2991
	1821.47	60.3037	39.3771
	1822.43	60.3771	39.4636
	1823.39	60.442	39.5411
	1824.36	60.4662	39.5827
	1825.32	60.4815	39.6203
	1826.29	60.5485	39.7047
	1827.25	60.6475	39.8099
	1828.22	60.7047	39.8723
	1829.18	60.697	39.8887
	1830.14	60.6922	39.93
	1831.11	60.7472	40.0279
	1832.07	60.8321	40.1365
	1833.04	60.9107	40.2298
	1834	60.9812	40.318
	1834.97	61.0408	40.3973
	1835.93	61.078	40.4488
	1836.89	61.1023	40.4838
	1837.86	61.1414	40.5378
	1838.82	61.2	40.6148
	1839.79	61.2604	40.6878
	1840.75	61.3177	40.7465
	1841.72	61.3738	40.7969
	1842.68	61.4028	40.824
	1843.64	61.3739	40.8091
	1844.61	61.3312	40.7982
	1845.57	61.3529	40.8545
	1846.54	61.4263	40.9523
	1847.5	61.4893	41.0311
	1848.47	61.527	41.0828
	1849.43	61.5698	41.1399
	1850.39	61.6264	41.2079
	1851.36	61.67	41.2614
	1852.32	61.6919	41.2972
	1853.29	61.7162	41.3395
	1854.25	61.7535	41.3908
	1855.21	61.7851	41.4274
	1856.18	61.8038	41.4482
	1857.14	61.8263	41.4786
	1858.11	61.8568	41.5227
	1859.07	61.8772	41.5571
	1860.04	61.8863	41.5777
	1861	61.9061	41.6065
	1861.96	61.9411	41.6466
	1862.93	61.9714	41.6777
	1863.89	61.9923	41.6978
	1864.86	62.0208	41.7238
	1865.82	62.0542	41.7491
	1866.79	62.0585	41.7415
	1867.75	62.0175	41.6995
	1868.71	61.9707	41.6766
	1869.68	61.9654	41.7095
	1870.64	61.9966	41.7714
	1871.61	62.0406	41.8332
	1872.57	62.0882	41.8914
	1873.54	62.1284	41.938
	1874.5	62.1471	41.9598
	1875.46	62.1499	41.9663
	1876.43	62.1578	41.9826
	1877.39	62.1733	42.0092
	1878.36	62.1799	42.0252
	1879.32	62.1771	42.0291
	1880.29	62.1828	42.0407
	1881.25	62.1991	42.0619
	1882.21	62.2073	42.0733
	1883.18	62.2022	42.0728
	1884.14	62.2014	42.0807
	1885.11	62.2149	42.1018
	1886.07	62.2313	42.1175
	1887.04	62.239	42.1175
	1888	62.2351	42.109
	1888.96	62.2156	42.097
	1889.93	62.187	42.0852
	1890.89	62.1778	42.0917
	1891.86	62.2036	42.1241
	1892.82	62.2378	42.1565
	1893.79	62.243	42.1582
	1894.75	62.2212	42.1395
	1895.71	62.2094	42.1387
	1896.68	62.2206	42.1621
	1897.64	62.2321	42.1814
	1898.61	62.2327	42.1863
	1899.57	62.2352	42.1927
	1900.54	62.243	42.2045
	1901.5	62.2422	42.2068
	1902.46	62.2322	42.2009
	1903.43	62.2297	42.2046
	1904.39	62.2365	42.217
	1905.36	62.2366	42.2185
	1906.32	62.2271	42.2066
	1907.29	62.2204	42.1983
	1908.25	62.2149	42.1956
	1909.21	62.1966	42.1862
	1910.18	62.1732	42.1767
	1911.14	62.1685	42.1863
	1912.11	62.1809	42.2083
	1913.07	62.1889	42.2196
	1914.04	62.1908	42.2202
	1915	62.2005	42.2266
	1915.96	62.2064	42.23
	1916.93	62.176	42.2039
	1917.89	62.1171	42.1598
	1918.86	62.0876	42.1462
	1919.82	62.1065	42.1692
	1920.78	62.1279	42.1847
	1921.75	62.1135	42.1696
	1922.71	62.0786	42.1492
	1923.68	62.0592	42.151
	1924.64	62.0598	42.1653
	1925.61	62.0652	42.1756
	1926.57	62.071	42.185
	1927.53	62.0757	42.1958
	1928.5	62.0707	42.1971
	1929.46	62.056	42.1875
	1930.43	62.0453	42.181
	1931.39	62.0422	42.1808
	1932.36	62.0337	42.1748
	1933.32	62.0157	42.1628
	1934.28	62.0026	42.1604
	1935.25	61.9991	42.1678
	1936.21	61.9908	42.1663
	1937.18	61.9729	42.1527
	1938.14	61.9629	42.1467
	1939.11	61.9676	42.1531
	1940.07	61.9656	42.1497
	1941.03	61.9356	42.1218
	1942	61.8878	42.0867
	1942.96	61.8498	42.0686
	1943.93	61.8308	42.0673
	1944.89	61.8218	42.073
	1945.86	61.8173	42.0857
	1946.82	61.8136	42.1022
	1947.78	61.8041	42.1106
	1948.75	61.7885	42.1082
	1949.71	61.7741	42.1062
	1950.68	61.7618	42.1089
	1951.64	61.7439	42.1081
	1952.6	61.7197	42.1024
	1953.57	61.699	42.1009
	1954.53	61.6835	42.1031
	1955.5	61.6641	42.0985
	1956.46	61.6397	42.0887
	1957.43	61.6202	42.0877
	1958.39	61.6071	42.0968
	1959.35	61.5893	42.1011
	1960.32	61.564	42.0961
	1961.28	61.5415	42.0933
	1962.25	61.5266	42.0968
	1963.21	61.5114	42.0976
	1964.17	61.491	42.0925
	1965.14	61.4684	42.0882
	1966.1	61.4413	42.0845
	1967.07	61.4044	42.0746
	1968.03	61.3679	42.0662
	1969	61.3487	42.0745
	1969.96	61.343	42.0951
	1970.92	61.331	42.1088
	1971.89	61.3066	42.1116
	1972.85	61.2829	42.116
	1973.82	61.265	42.1237
	1974.78	61.2421	42.1234
	1975.75	61.2113	42.1166
	1976.71	61.1847	42.1192
	1977.67	61.1661	42.1329
	1978.64	61.1439	42.1415
	1979.6	61.1135	42.1394
	1980.57	61.0855	42.1387
	1981.53	61.0639	42.1438
	1982.5	61.0384	42.146
	1983.46	61.0066	42.1458
	1984.42	60.9795	42.1537
	1985.39	60.9589	42.1663
	1986.35	60.9317	42.1666
	1987.32	60.895	42.1549
	1988.28	60.8644	42.1508
	1989.25	60.8443	42.1596
	1990.21	60.8159	42.1625
	1991.17	60.7665	42.1498
	1992.14	60.7124	42.1384
	1993.1	60.6757	42.1435
	1994.07	60.6543	42.1575
	1995.03	60.6337	42.1708
	1996	60.6095	42.1855
	1996.96	60.5821	42.2003
	1997.92	60.548	42.205
	1998.89	60.5086	42.1989
	1999.85	60.473	42.1953
	2000.82	60.4437	42.2008
	2001.78	60.4116	42.2074
	2002.74	60.3722	42.2105
	2003.71	60.3336	42.2158
	2004.67	60.301	42.2224
	2005.64	60.2672	42.2211
	2006.6	60.2277	42.2128
	2007.57	60.1884	42.2116
	2008.53	60.1527	42.2211
	2009.49	60.1144	42.2285
	2010.46	60.0709	42.227
	2011.42	60.0306	42.2245
	2012.39	59.998	42.226
	2013.35	59.9651	42.2257
	2014.32	59.9246	42.2211
	2015.28	59.8788	42.2173
	2016.24	59.8306	42.2135
	2017.21	59.7786	42.2032
	2018.17	59.7276	42.1912
	2019.14	59.6872	42.1914
	2020.1	59.6551	42.2034
	2021.07	59.6176	42.2123
	2022.03	59.5702	42.2113
	2022.99	59.5231	42.2081
	2023.96	59.4823	42.2054
	2024.92	59.4402	42.1973
	2025.89	59.392	42.1865
	2026.85	59.3443	42.1843
	2027.82	59.3012	42.1902
	2028.78	59.2563	42.1896
	2029.74	59.2065	42.1778
	2030.71	59.1586	42.166
	2031.67	59.1156	42.1611
	2032.64	59.0701	42.1569
	2033.6	59.019	42.1508
	2034.57	58.9693	42.1479
	2035.53	58.9246	42.1459
	2036.49	58.8785	42.1357
	2037.46	58.8285	42.1193
	2038.42	58.7809	42.11
	2039.39	58.7369	42.1091
	2040.35	58.6875	42.1038
	2041.32	58.6306	42.0893
	2042.28	58.5771	42.0762
	2043.24	58.5326	42.0697
	2044.21	58.4886	42.063
	2045.17	58.4388	42.0543
	2046.14	58.3894	42.0511
	2047.1	58.3447	42.0516
	2048.07	58.2985	42.0434
	2049.03	58.2465	42.0248
	2049.99	58.1954	42.0093
	2050.96	58.1493	42.0034
	2051.92	58.1017	41.9986
	2052.89	58.0486	41.9888
	2053.85	57.9966	41.9783
	2054.82	57.9493	41.9682
	2055.78	57.9002	41.9524
	2056.74	57.8457	41.9337
	2057.71	57.7922	41.9227
	2058.67	57.7433	41.9194
	2059.64	57.693	41.91
	2060.6	57.6384	41.8902
	2061.56	57.5868	41.8701
	2062.53	57.5404	41.8551
	2063.49	57.4896	41.8386
	2064.46	57.4297	41.8185
	2065.42	57.3707	41.8033
	2066.39	57.3218	41.7941
	2067.35	57.277	41.7803
	2068.31	57.2286	41.7595
	2069.28	57.1798	41.7432
	2070.24	57.1349	41.7363
	2071.21	57.0896	41.7285
	2072.17	57.0401	41.7122
	2073.14	56.9922	41.6929
	2074.1	56.9502	41.6759
	2075.06	56.9084	41.6583
	2076.03	56.8625	41.6408
	2076.99	56.818	41.6303
	2077.96	56.7799	41.6255
	2078.92	56.7436	41.6146
	2079.89	56.7045	41.5951
	2080.85	56.6668	41.578
	2081.81	56.6335	41.5701
	2082.78	56.5996	41.5643
	2083.74	56.562	41.5544
	2084.71	56.5265	41.5436
	2085.67	56.497	41.5329
	2086.64	56.4672	41.5177
	2087.6	56.4318	41.4998
	2088.56	56.3948	41.4889
	2089.53	56.3614	41.4856
	2090.49	56.3288	41.4791
	2091.46	56.2947	41.4641
	2092.42	56.2633	41.4488
	2093.39	56.2359	41.4389
	2094.35	56.2061	41.4304
	2095.31	56.171	41.4211
	2096.28	56.1373	41.4148
	2097.24	56.1096	41.409
	2098.21	56.0818	41.3951
	2099.17	56.0486	41.3745
	2100.14	56.0146	41.3597
	2101.1	55.9841	41.355
	2102.06	55.9537	41.35
	2103.03	55.9206	41.3376
	2103.99	55.8902	41.3227
	2104.96	55.8648	41.3092
	2105.92	55.8377	41.2942
	2106.88	55.8042	41.2786
	2107.85	55.7707	41.2694
	2108.81	55.7433	41.2652
	2109.78	55.7179	41.2548
	2110.74	55.6895	41.2355
	2111.71	55.661	41.2177
	2112.67	55.6353	41.2079
	2113.63	55.6082	41.1997
	2114.6	55.5777	41.188
	2115.56	55.5501	41.1764
[truncated: 1,955 more rows]

## Sheet: Fig.5
	Fig.5c
[truncated: 101 more rows]

[truncated: 12 more sheets: Fig.6, Fig.7, Fig.S2b, Fig.S3, Fig.S4, Fig.S6b, Fig.S7, Fig.S8, Fig.S10, Fig.S11, Fig.S13, Sheet17]
